# Supplementary material for: The parameter sensitivity of random forests
Source: BMC Bioinformatics. 2016 Sep 1;17(1):331. doi: 10.1186/s12859-016-1228-x (PMC5009551; doi:10.1186/s12859-016-1228-x)
Supplement: Additional file 1: — RF parameter settings. RF parameter settings for low p/n data (SeqControl; p = 15) and high p/n data (NSCLC; p = 12,138). (CSV 515 bytes) [file 12859_2016_1228_MOESM1_ESM.csv]

Settings	SeqControl	NSCLC
ntree	10, 50, 100, 200, 500, 1000, 1e4, 5e4, 1e5, 5e5	10, 50, 100, 200, 500, 1000, 1e4, 5e4, 1e5, 5e5
mtry	1-15 inclusive	1, 5, 11, 22, 55, 110, 220, 550, 1100, 2200
sampsize	72, 144, 217, 288, 360, 432, 505, 576, 648, 720	26, 51, 77, 102, 128, 153, 179, 204, 230, 255
Additional	importance = TRUE, localImp = TRUE, proximity = TRUE, keep.inbag = TRUE, keep.forest = TRUE	importance = FALSE, localImp = FALSE, proximity = FALSE, keep.inbag = FALSE, keep.forest = TRUE
