# Supplementary material for: The parameter sensitivity of random forests
Source: BMC Bioinformatics. 2016 Sep 1;17(1):331. doi: 10.1186/s12859-016-1228-x (PMC5009551; doi:10.1186/s12859-016-1228-x)
Supplement: Additional file 2: — AUC results for low p/n data. Low p/n results for prediction accuracy using AUC as the performance metric for non-cross-validation results, 10-fold cross-validation and stratified 10-fold cross-validation. Ranks indicate the relative performance of different models with lower ranks representing higher performing models i.e., a rank of 1 is the best model. The default settings (n tree = 500, m try = 3, sampsize = 720) are found on row 1502 of the table. (CSV 116 kb) [file 12859_2016_1228_MOESM2_ESM.csv]

ntree	mtry	sampsize	AUC	Rank	10-fold CV AUC	CV Rank	CV RMSE	CV Rank Overall	Stratified 10-fold CV AUC	Stratified CV Rank	Stratified CV RMSE	Stratified CV Rank Overall
10	1	0.1	0.830383552	1293	0.9992283951	1491	0.1418626096	1491	0.9993067612	1492	0.1437107434	1492
50	1	0.1	0.9449588477	429	0.9999698592	1474	0.142109113	1474	1	729.5	0.1407815487	1458
100	1	0.1	0.9722382973	175	1	729.5	0.1418836573	1457	1	729.5	0.1395976361	1452
200	1	0.1	0.9720052083	176	1	729.5	0.1408911371	1455	1	729.5	0.1396497354	1455
500	1	0.1	0.9911265432	16	1	729.5	0.1397576474	1453	1	729.5	0.1375804613	1450
1000	1	0.1	0.9915284208	12	1	729.5	0.0097365292	4	1	729.5	0.1392580389	1451
10000	1	0.1	0.9926054527	11	1	729.5	0.1419806098	1458	1	729.5	0.1398407607	1457
50000	1	0.1	0.9931037809	8	1	729.5	0.1390589066	1451	1	729.5	0.1396129069	1453
100000	1	0.1	0.9931841564	7	1	729.5	0.1412849324	1456	1	729.5	0.1396751812	1456
500000	1	0.1	0.9929912551	9	1	729.5	0.1384567613	1450	1	729.5	0.1396438069	1454
10	1	0.2	0.9527472351	385	1	729.5	0.0971110475	1340	1	729.5	0.0970395109	1336
50	1	0.2	0.9797373328	95	1	729.5	0.0862618752	1332	1	729.5	0.0824553751	1329
100	1	0.2	0.9895994084	20	1	729.5	0.0851020629	1328	1	729.5	0.0807886474	1322
200	1	0.2	0.9904272762	17	1	729.5	0.0864506523	1333	1	729.5	0.0805607517	1319
500	1	0.2	0.9838686343	77	1	729.5	0.0811097336	1316	1	729.5	0.080950362	1324
1000	1	0.2	0.9823656121	82	1	729.5	0.0795433582	1299	1	729.5	0.0805959918	1320
10000	1	0.2	0.9875257202	47	1	729.5	0.078668795	1289	1	729.5	0.0803451928	1315
50000	1	0.2	0.9878954475	40	1	729.5	0.08241751	1325	1	729.5	0.0803518221	1316
100000	1	0.2	0.9878793724	41.5	1	729.5	0.079617474	1302	1	729.5	0.080378031	1317
500000	1	0.2	0.9879195602	39	1	729.5	0.0794838888	1297	1	729.5	0.0803403489	1314
10	1	0.3	0.8941775977	737	1	729.5	0.0652984601	1195	1	729.5	0.0745355992	1247
50	1	0.3	0.9949202675	3	1	729.5	0.0602125864	1185	1	729.5	0.05800862	1176
100	1	0.3	0.9898887603	19	1	729.5	0.0597692321	1184	1	729.5	0.0549456802	1162
200	1	0.3	0.978443287	110	1	729.5	0.0588034627	1181	1	729.5	0.0562962773	1168
500	1	0.3	0.9844553755	70	1	729.5	0.0537157126	1140	1	729.5	0.0540239145	1146
1000	1	0.3	0.9852430556	68	1	729.5	0.0546125749	1154	1	729.5	0.0535734568	1137
10000	1	0.3	0.9886831276	25	1	729.5	0.0528839269	1127	1	729.5	0.0533131186	1135
50000	1	0.3	0.9872524434	54.5	1	729.5	0.0551319678	1159	1	729.5	0.0536819963	1140
100000	1	0.3	0.9875096451	48	1	729.5	0.0529877224	1129	1	729.5	0.0536720253	1139
500000	1	0.3	0.9874292695	49	1	729.5	0.0547296601	1156	1	729.5	0.0536279954	1138
10	1	0.4	0.8168081276	1364	1	729.5	0.0596284794	1183	1	729.5	0.0596284794	1181
50	1	0.4	0.9646186986	240	1	729.5	0.0436017329	1029	1	729.5	0.0464339435	1069
100	1	0.4	0.9641364455	244	1	729.5	0.043690833	1032	1	729.5	0.0434197856	1030
200	1	0.4	0.9779529964	119	1	729.5	0.040788666	984	1	729.5	0.0416312349	999
500	1	0.4	0.9795605067	99	1	729.5	0.0405535996	977	1	729.5	0.0394534888	969
1000	1	0.4	0.9837561085	78	1	729.5	0.0414466357	996	1	729.5	0.0398075928	976
10000	1	0.4	0.9861754115	61	1	729.5	0.0437626223	1033	1	729.5	0.040186863	981
50000	1	0.4	0.9866737397	59	1	729.5	0.0409105894	986	1	729.5	0.0401869286	982
100000	1	0.4	0.9869470165	57	1	729.5	0.0403830538	974	1	729.5	0.0401353129	979
500000	1	0.4	0.9874131944	50	1	729.5	0.0406843532	981	1	729.5	0.0401292289	978
10	1	0.5	0.9934895833	6	1	729.5	0.0484481395	1082	1	729.5	0.0495815826	1092
50	1	0.5	0.9995981224	1	1	729.5	0.0329814763	804	1	729.5	0.0357537877	892
100	1	0.5	0.9899691358	18	1	729.5	0.0370247665	907	1	729.5	0.035639008	890
200	1	0.5	0.9878632973	43	1	729.5	0.0372808411	913	1	729.5	0.0350490727	877
500	1	0.5	0.9840534979	74.5	1	729.5	0.0342558997	854	1	729.5	0.0340351126	857
1000	1	0.5	0.9867139275	58	1	729.5	0.0356349158	889	1	729.5	0.0326843065	818
10000	1	0.5	0.9855484825	66	1	729.5	0.0343120737	855	1	729.5	0.0325507045	811
50000	1	0.5	0.9869791667	56	1	729.5	0.0349217981	874	1	729.5	0.0326607962	816
100000	1	0.5	0.9872685185	53	1	729.5	0.033089311	808	1	729.5	0.0326718841	817
500000	1	0.5	0.9872845936	52	1	729.5	0.0354067328	885	1	729.5	0.0327227773	820
10	1	0.6	0.9888760288	24	1	729.5	0.0378226857	923.5	1	729.5	0.0409945796	993.5
50	1	0.6	0.9958847737	2	1	729.5	0.0383984953	930	1	729.5	0.0311091269	757
100	1	0.6	0.9840776106	73	1	729.5	0.0328654665	798	1	729.5	0.0292807293	688
200	1	0.6	0.9876141332	46	1	729.5	0.0280457216	618	1	729.5	0.0281192895	629
500	1	0.6	0.9828398277	81	1	729.5	0.0294673077	676	1	729.5	0.028215441	635
1000	1	0.6	0.9860548483	62	1	729.5	0.030502254	718	1	729.5	0.0285305635	662
10000	1	0.6	0.9855725952	65	1	729.5	0.0302582167	707	1	729.5	0.028333514	645
50000	1	0.6	0.9885947145	29	1	729.5	0.0285001569	640	1	729.5	0.028297808	640
100000	1	0.6	0.9873810442	51	1	729.5	0.0300055246	698	1	729.5	0.0283377639	646
500000	1	0.6	0.9872524434	54.5	1	729.5	0.02759563	599	1	729.5	0.0283097287	643
10	1	0.7	0.9741512346	164	1	729.5	0.043140597	1022.5	1	729.5	0.0418330013	1002
50	1	0.7	0.9346466692	476	1	729.5	0.030404678	716	1	729.5	0.0270390664	579
100	1	0.7	0.9568303112	352	1	729.5	0.0267498702	559.5	1	729.5	0.0259620449	514
200	1	0.7	0.9592496142	314	1	729.5	0.0281575429	622	1	729.5	0.0255529135	484
500	1	0.7	0.9782584234	113	1	729.5	0.0269916654	571	1	729.5	0.0253614975	467
1000	1	0.7	0.9793676055	103	1	729.5	0.0263242337	529	1	729.5	0.0255278715	482
10000	1	0.7	0.9847447274	69	1	729.5	0.0256836667	502	1	729.5	0.0255522795	483
50000	1	0.7	0.987975823	38	1	729.5	0.0256208584	495	1	729.5	0.025637832	489
100000	1	0.7	0.9877829218	44	1	729.5	0.0255278149	490	1	729.5	0.0256241884	488
500000	1	0.7	0.9880561986	37	1	729.5	0.0250745937	470	1	729.5	0.0256099715	487
10	1	0.8	0.9734760802	169	1	729.5	0.0286259401	645	1	729.5	0.0322748612	798
50	1	0.8	0.9601337449	288.5	1	729.5	0.0297676185	687.5	1	729.5	0.0241177666	402
100	1	0.8	0.9744084362	163	1	729.5	0.026119384	522	1	729.5	0.0244920622	440
200	1	0.8	0.975469393	153	1	729.5	0.0229242412	317	1	729.5	0.0236231995	360
500	1	0.8	0.9833301183	79	1	729.5	0.0243771295	417	1	729.5	0.0235256361	356
1000	1	0.8	0.98398116	76	1	729.5	0.0269292024	569	1	729.5	0.0237526314	369
10000	1	0.8	0.9859985854	63	1	729.5	0.0265445569	548	1	729.5	0.0237672157	372
50000	1	0.8	0.9878793724	41.5	1	729.5	0.0251755103	478	1	729.5	0.0238108791	380
100000	1	0.8	0.9881365741	35	1	729.5	0.0257745381	509	1	729.5	0.0238101719	378
500000	1	0.8	0.9882169496	34	1	729.5	0.0233516289	354	1	729.5	0.0237772443	375
10	1	0.9	0.8402295525	1232	1	729.5	0.0316227766	762	1	729.5	0.0357460176	891
50	1	0.9	0.9472093621	408	1	729.5	0.0301938184	703	1	729.5	0.0247655675	448
100	1	0.9	0.9790139532	104	1	729.5	0.0228491429	313	1	729.5	0.0229128785	326
200	1	0.9	0.9911747685	15	1	729.5	0.0230571452	333	1	729.5	0.0219009766	245
500	1	0.9	0.9895672582	21	1	729.5	0.0224683728	283	1	729.5	0.022208732	275
1000	1	0.9	0.9891251929	22	1	729.5	0.022381571	279	1	729.5	0.0227260558	313
10000	1	0.9	0.9886670525	26	1	729.5	0.0225784872	291	1	729.5	0.0223329431	281
50000	1	0.9	0.9886509774	27	1	729.5	0.0211662625	214	1	729.5	0.0223892169	284
100000	1	0.9	0.9886027521	28	1	729.5	0.0217402168	244	1	729.5	0.0224230417	289
500000	1	0.9	0.988120499	36	1	729.5	0.0229903123	324	1	729.5	0.0224851666	297
10	1	1	0.9330150463	487	1	729.5	0.0339525813	842.5	1	729.5	0.0335410197	846
50	1	1	0.9883375129	33	1	729.5	0.0269670581	570	1	729.5	0.0228886192	321
100	1	1	0.9811760545	90	1	729.5	0.0246221445	439	1	729.5	0.0232050042	340
200	1	1	0.9805732382	91	1	729.5	0.0214143968	227	1	729.5	0.0234757558	353
500	1	1	0.9841660237	71	1	729.5	0.020714595	193	1	729.5	0.0212960612	190
1000	1	1	0.9840534979	74.5	1	729.5	0.0230434071	328	1	729.5	0.0213081557	194
10000	1	1	0.9889564043	23	1	729.5	0.0214426266	229	1	729.5	0.0214788084	207
50000	1	1	0.9885384516	30	1	729.5	0.0216239511	237	1	729.5	0.0214838939	209
100000	1	1	0.9883455504	32	1	729.5	0.0214337962	228	1	729.5	0.0215306222	216
500000	1	1	0.9884259259	31	1	729.5	0.0225926324	292	1	729.5	0.0214932397	212
10	2	0.1	0.7256944444	1491	0.9951955536	1501	0.1700898455	1501	0.9979263117	1498	0.1555009825	1498
50	2	0.1	0.9035252701	641	0.9998975212	1482	0.1463139699	1482	0.9999517747	1478	0.1383855323	1478
100	2	0.1	0.9632282022	257	1	729.5	0.1394722195	1452	1	729.5	0.1362437562	1445
200	2	0.1	0.9740387088	166	1	729.5	0.1380155738	1449	1	729.5	0.1362438837	1446
500	2	0.1	0.9819958848	83	1	729.5	0.1365602228	1444	1	729.5	0.1357879065	1442
1000	2	0.1	0.977961034	118	1	729.5	0.1367463081	1445	1	729.5	0.135992943	1444
10000	2	0.1	0.9787406764	106	1	729.5	0.1361003943	1441	1	729.5	0.1357686062	1441
50000	2	0.1	0.9797292953	96.5	1	729.5	0.1357358125	1439	1	729.5	0.1356512969	1440
100000	2	0.1	0.9796167695	98	1	729.5	0.1398450493	1454	1	729.5	0.135622691	1439
500000	2	0.1	0.9794560185	102	1	729.5	0.135340917	1435	1	729.5	0.1356113707	1438
10	2	0.2	0.8780221193	888	0.9999879437	1465	0.0903696114	1465	1	729.5	0.0890536667	1334
50	2	0.2	0.9628986626	261	1	729.5	0.082360994	1324	1	729.5	0.079690373	1311
100	2	0.2	0.971563143	180	1	729.5	0.0796467897	1303	1	729.5	0.0797548327	1312
200	2	0.2	0.9641123328	246	1	729.5	0.0816062702	1320	1	729.5	0.0785769704	1292
500	2	0.2	0.9700681584	188	1	729.5	0.080470526	1312	1	729.5	0.0780716907	1281
1000	2	0.2	0.9693287037	194	1	729.5	0.0784520023	1287	1	729.5	0.0778898795	1275
10000	2	0.2	0.9749228395	160	1	729.5	0.081666369	1321	1	729.5	0.0777237391	1274
50000	2	0.2	0.9765866127	143	1	729.5	0.0806978581	1314	1	729.5	0.0780317033	1279
100000	2	0.2	0.9764981996	145	1	729.5	0.0822438419	1322	1	729.5	0.0780046597	1277
500000	2	0.2	0.9769322274	135.5	1	729.5	0.079535279	1298	1	729.5	0.0779857305	1276
10	2	0.3	0.9675925926	208	0.9999517747	1477	0.0807086668	1477	1	729.5	0.0665624185	1203
50	2	0.3	0.9699958205	190	1	729.5	0.0560604832	1165	1	729.5	0.0569990253	1172
100	2	0.3	0.9752443416	155	1	729.5	0.0520536582	1121	1	729.5	0.0524033502	1126
200	2	0.3	0.9797292953	96.5	1	729.5	0.0537997186	1142	1	729.5	0.0521356404	1124
500	2	0.3	0.9750273277	159	1	729.5	0.0542164899	1146	1	729.5	0.0533619194	1136
1000	2	0.3	0.9694090792	193	1	729.5	0.0565058748	1170	1	729.5	0.0530434701	1134
10000	2	0.3	0.9768197016	138	1	729.5	0.0536700927	1139	1	729.5	0.0519862539	1119
50000	2	0.3	0.9767393261	139	1	729.5	0.0511764972	1108	1	729.5	0.0520713539	1121
100000	2	0.3	0.9762329604	149	1	729.5	0.0543593531	1148	1	729.5	0.0520744653	1122
500000	2	0.3	0.9765785751	144	1	729.5	0.0528100243	1125	1	729.5	0.0521382887	1125
10	2	0.4	0.9701083462	187	1	729.5	0.0583333333	1178.5	1	729.5	0.0612372436	1187
50	2	0.4	0.9818431713	84	1	729.5	0.0422755511	1007	1	729.5	0.0441336354	1043
100	2	0.4	0.9727366255	173	1	729.5	0.0433781819	1026	1	729.5	0.0393206194	966
200	2	0.4	0.966724537	210	1	729.5	0.0426158552	1018	1	729.5	0.0393991328	967
500	2	0.4	0.9802035108	92	1	729.5	0.0394004371	953	1	729.5	0.0383904647	949
1000	2	0.4	0.9766750257	140	1	729.5	0.0399946698	968	1	729.5	0.0386151237	951
10000	2	0.4	0.9750996656	158	1	729.5	0.0397788672	962	1	729.5	0.0392205773	963
50000	2	0.4	0.9768357767	137	1	729.5	0.0392148111	948	1	729.5	0.0390800283	959
100000	2	0.4	0.975935571	150	1	729.5	0.0390739977	946	1	729.5	0.0389578517	958
500000	2	0.4	0.9769643776	133	1	729.5	0.0429786871	1020	1	729.5	0.0389571088	957
10	2	0.5	0.9637345679	251	1	729.5	0.0494413232	1094	1	729.5	0.0380058475	943
50	2	0.5	0.9519113297	389	1	729.5	0.034472211	860	1	729.5	0.0340179691	856
100	2	0.5	0.9583172582	331	1	729.5	0.03354309	828	1	729.5	0.0324722103	807
200	2	0.5	0.9666682742	212	1	729.5	0.0338219398	838	1	729.5	0.0323157169	801
500	2	0.5	0.9705262989	183	1	729.5	0.0330675235	807	1	729.5	0.0317278357	781
1000	2	0.5	0.9751077032	157	1	729.5	0.0319923385	773	1	729.5	0.0319910144	792
10000	2	0.5	0.975163966	156	1	729.5	0.0331883541	813	1	729.5	0.031568687	772
50000	2	0.5	0.97735018	130	1	729.5	0.0333212745	818	1	729.5	0.0315878032	774
100000	2	0.5	0.9775430813	125	1	729.5	0.0322562487	782	1	729.5	0.0316035748	776
500000	2	0.5	0.9775270062	126	1	729.5	0.0328068734	794	1	729.5	0.0315733108	773
10	2	0.6	0.8449717078	1176	1	729.5	0.043140597	1022.5	1	729.5	0.0429793232	1027
50	2	0.6	0.9239647634	525	1	729.5	0.0310733898	741	1	729.5	0.0291738086	684
100	2	0.6	0.9447418338	432	1	729.5	0.0309098151	734	1	729.5	0.0275680975	606
200	2	0.6	0.9645222479	242	1	729.5	0.031871051	770	1	729.5	0.0263239699	533
500	2	0.6	0.9716194059	179	1	729.5	0.0305598684	721	1	729.5	0.0274020478	596
1000	2	0.6	0.9758551955	151	1	729.5	0.027534776	596	1	729.5	0.0277148426	616
10000	2	0.6	0.9789978781	105	1	729.5	0.029178723	665	1	729.5	0.0276274559	610
50000	2	0.6	0.9777842078	122	1	729.5	0.0283505655	628	1	729.5	0.0272010912	585
100000	2	0.6	0.9775591564	123	1	729.5	0.0280966841	619	1	729.5	0.0272236823	587
500000	2	0.6	0.9773662551	129	1	729.5	0.0279937033	615	1	729.5	0.0272346456	588
10	2	0.7	0.8813014403	867	1	729.5	0.0339525813	842.5	1	729.5	0.0385501117	950
50	2	0.7	0.9748585391	161	1	729.5	0.0296554286	684	1	729.5	0.0291261624	683
100	2	0.7	0.9795524691	100	1	729.5	0.0265439886	547	1	729.5	0.0265570664	546
200	2	0.7	0.979841821	94	1	729.5	0.0251115567	475	1	729.5	0.0255793971	486
500	2	0.7	0.973355517	171	1	729.5	0.0275167626	595	1	729.5	0.0254120488	471
1000	2	0.7	0.9685008359	200.5	1	729.5	0.0289145532	654	1	729.5	0.0250999945	455
10000	2	0.7	0.9785799254	109	1	729.5	0.0275949233	598	1	729.5	0.024609211	444
50000	2	0.7	0.978676376	107	1	729.5	0.0289095838	653	1	729.5	0.024373809	424
100000	2	0.7	0.9775511188	124	1	729.5	0.0249249698	462	1	729.5	0.0243954876	428
500000	2	0.7	0.9774627058	128	1	729.5	0.0264987901	541	1	729.5	0.0244057934	431
10	2	0.8	0.9601337449	288.5	1	729.5	0.0416666667	1001	1	729.5	0.0329140294	828.5
50	2	0.8	0.9333847737	485	1	729.5	0.0340179691	847	1	729.5	0.0238746728	385
100	2	0.8	0.9698752572	191	1	729.5	0.0309030743	733	1	729.5	0.0223202698	279
200	2	0.8	0.9764178241	146	1	729.5	0.0265099562	544	1	729.5	0.0219579775	249
500	2	0.8	0.9736850566	167	1	729.5	0.0234623812	359	1	729.5	0.0225930176	304
1000	2	0.8	0.97577482	152	1	729.5	0.0246622462	441	1	729.5	0.0224120813	285
10000	2	0.8	0.9771733539	132	1	729.5	0.0244479146	425	1	729.5	0.022413655	287
50000	2	0.8	0.9779288837	120	1	729.5	0.0244682912	429	1	729.5	0.0225072044	298
100000	2	0.8	0.9778002829	121	1	729.5	0.0253455319	484	1	729.5	0.0225220611	300
500000	2	0.8	0.9779771091	117	1	729.5	0.0243143913	408	1	729.5	0.022511781	299
10	2	0.9	0.9461805556	423	1	729.5	0.0440958552	1037	1	729.5	0.0298142397	713
50	2	0.9	0.9549575617	370	1	729.5	0.0297676185	687.5	1	729.5	0.0214476106	206
100	2	0.9	0.9876784336	45	1	729.5	0.0229824813	322	1	729.5	0.0212557182	188
200	2	0.9	0.9812001672	89	1	729.5	0.0228977194	316	1	729.5	0.0213038533	192
500	2	0.9	0.9786040381	108	1	729.5	0.0253404595	483	1	729.5	0.0221487396	268
1000	2	0.9	0.9763535237	147	1	729.5	0.0211855887	215	1	729.5	0.0214465744	205
10000	2	0.9	0.977189429	131	1	729.5	0.0220482857	259	1	729.5	0.0210828017	177
50000	2	0.9	0.9769483025	134	1	729.5	0.022548909	289	1	729.5	0.0211745089	182
100000	2	0.9	0.9769322274	135.5	1	729.5	0.0236938768	374	1	729.5	0.021177806	184
500000	2	0.9	0.977494856	127	1	729.5	0.0217719412	248	1	729.5	0.0211837043	185
10	2	1	0.9655349794	234	1	729.5	0.0339525813	842.5	1	729.5	0.029107082	682
50	2	1	0.9816100823	87	1	729.5	0.0213177026	221	1	729.5	0.0214864298	210
100	2	1	0.9798900463	93	1	729.5	0.0251108653	473	1	729.5	0.0210290804	175
200	2	1	0.9754131301	154	1	729.5	0.0221265301	263	1	729.5	0.0218565398	240
500	2	1	0.979536394	101	1	729.5	0.0204959346	183	1	729.5	0.0211885713	187
1000	2	1	0.9830166538	80	1	729.5	0.0209986772	207	1	729.5	0.0201643594	131
10000	2	1	0.9784111368	111	1	729.5	0.022648788	297	1	729.5	0.0200509829	124
50000	2	1	0.9781378601	115	1	729.5	0.0218629906	250	1	729.5	0.0201916899	132
100000	2	1	0.9783789866	112	1	729.5	0.0207995714	202	1	729.5	0.0201996969	133
500000	2	1	0.9782343107	114	1	729.5	0.0226975843	303	1	729.5	0.0201613511	130
10	3	0.1	0.9398148148	456	0.9994815779	1490	0.1496755751	1490	0.9988064236	1495	0.1530250524	1495
50	3	0.1	0.8919190458	755	0.9998613522	1485	0.1450497999	1485	0.9999939718	1460	0.1374752503	1460
100	3	0.1	0.8958735211	721	0.9999758873	1472	0.1377134707	1472	1	729.5	0.1348888431	1421
200	3	0.1	0.9058722351	627	0.9999879437	1465	0.1355518556	1465	1	729.5	0.1349872679	1426
500	3	0.1	0.9647794496	237	1	729.5	0.1337136867	1420	1	729.5	0.1333970473	1405
1000	3	0.1	0.9589763374	318	1	729.5	0.1379754708	1448	1	729.5	0.1349249174	1424
10000	3	0.1	0.9610500257	276	1	729.5	0.1353256703	1434	1	729.5	0.1352233089	1433
50000	3	0.1	0.9602462706	285	1	729.5	0.1335725675	1418	1	729.5	0.1353972013	1434
100000	3	0.1	0.9603266461	284	1	729.5	0.1362853383	1442	1	729.5	0.135468447	1435
500000	3	0.1	0.9601980453	286	1	729.5	0.135343184	1436	1	729.5	0.1355561498	1437
10	3	0.2	0.9538644547	376	1	729.5	0.0933184512	1339	1	729.5	0.0966810334	1335
50	3	0.2	0.9556246785	360	1	729.5	0.0852382283	1329	1	729.5	0.0840436395	1332
100	3	0.2	0.9601819702	287	1	729.5	0.0823264167	1323	1	729.5	0.0806225775	1321
200	3	0.2	0.9422260802	447	1	729.5	0.0786339533	1288	1	729.5	0.0789692714	1298
500	3	0.2	0.9505690586	391	1	729.5	0.0784501965	1286	1	729.5	0.0763867717	1264
1000	3	0.2	0.9515094522	390	1	729.5	0.0794439705	1296	1	729.5	0.0775727884	1273
10000	3	0.2	0.9577144419	342	1	729.5	0.0782503365	1284	1	729.5	0.0782038685	1284
50000	3	0.2	0.9594103652	307.5	1	729.5	0.0758615022	1262	1	729.5	0.0781486821	1282
100000	3	0.2	0.9599729938	291	1	729.5	0.0799999368	1308	1	729.5	0.0781901744	1283
500000	3	0.2	0.9595228909	306	1	729.5	0.0798408537	1306	1	729.5	0.0782670116	1285
10	3	0.3	0.9841177984	72	1	729.5	0.0704154339	1228	0.9999879437	1466	0.0765578939	1466
50	3	0.3	0.9913194444	13	1	729.5	0.0544263008	1150	1	729.5	0.0608230585	1184
100	3	0.3	0.9638792438	250	1	729.5	0.0572191207	1174	1	729.5	0.055617743	1165
200	3	0.3	0.9680426955	205	1	729.5	0.0537351401	1141	1	729.5	0.0545976444	1155
500	3	0.3	0.9684686857	202	1	729.5	0.0545107023	1151	1	729.5	0.0546893754	1157
1000	3	0.3	0.9687901878	197	1	729.5	0.0519523152	1119	1	729.5	0.0540193638	1145
10000	3	0.3	0.9600212191	290	1	729.5	0.0542947084	1147	1	729.5	0.0525169143	1127
50000	3	0.3	0.9609535751	278	1	729.5	0.0573210793	1175	1	729.5	0.0526216813	1130
100000	3	0.3	0.9610661008	274.5	1	729.5	0.0536211654	1136	1	729.5	0.0526156629	1129
500000	3	0.3	0.9610339506	277	1	729.5	0.056021268	1164	1	729.5	0.0526367824	1131
10	3	0.4	0.949845679	395	1	729.5	0.0584522597	1180	1	729.5	0.0527046277	1132
50	3	0.4	0.9740628215	165	1	729.5	0.0476678322	1073	1	729.5	0.0437797518	1034
100	3	0.4	0.9705745242	182	1	729.5	0.0387907492	936	1	729.5	0.0418976929	1006
200	3	0.4	0.9679301698	206	1	729.5	0.0405534627	976	1	729.5	0.0392202647	962
500	3	0.4	0.9631076389	258.5	1	729.5	0.0424895412	1013	1	729.5	0.0387706218	955
1000	3	0.4	0.9664994856	216	1	729.5	0.041048447	988	1	729.5	0.0386483254	952
10000	3	0.4	0.9630835262	260	1	729.5	0.0415742859	999	1	729.5	0.0396417917	970
50000	3	0.4	0.9621270576	266	1	729.5	0.0398435105	963	1	729.5	0.0397916157	975
100000	3	0.4	0.9622315458	265	1	729.5	0.039233638	949	1	729.5	0.0397416964	971
500000	3	0.4	0.9620788323	267	1	729.5	0.040620936	978	1	729.5	0.0397814087	972
10	3	0.5	0.8867669753	803	1	729.5	0.0459468292	1058	1	729.5	0.0485912658	1080
50	3	0.5	0.9362782922	472	1	729.5	0.0368932394	906	1	729.5	0.0364158085	919
100	3	0.5	0.9504243827	392.5	1	729.5	0.03734598	915	1	729.5	0.0347810613	868
200	3	0.5	0.9681150334	204	1	729.5	0.0347066076	867	1	729.5	0.0331285375	837
500	3	0.5	0.9678337191	207	1	729.5	0.0336926467	835	1	729.5	0.0334293617	845
1000	3	0.5	0.9689187886	196	1	729.5	0.0335699312	830	1	729.5	0.0337006017	849
10000	3	0.5	0.9660574203	220	1	729.5	0.032214189	780	1	729.5	0.0330221397	832
50000	3	0.5	0.9636059671	252.5	1	729.5	0.0399542347	966	1	729.5	0.0328323798	825
100000	3	0.5	0.963911394	249	1	729.5	0.0332835437	817	1	729.5	0.0328216925	823
500000	3	0.5	0.9649884259	236	1	729.5	0.0337398418	836	1	729.5	0.0328190102	822
10	3	0.6	0.9765946502	142	0.9999819155	1469	0.0509629495	1469	1	729.5	0.035551215	889
50	3	0.6	0.9635577418	255	1	729.5	0.0328887012	799	1	729.5	0.0313758577	765
100	3	0.6	0.9564525463	355	1	729.5	0.0308783455	732	1	729.5	0.0303521004	731
200	3	0.6	0.9647312243	239	1	729.5	0.0309356411	736	1	729.5	0.0296179375	702
500	3	0.6	0.9656233925	232	1	729.5	0.0302568633	706	1	729.5	0.0287851235	677
1000	3	0.6	0.9626655736	263	1	729.5	0.0308055731	729	1	729.5	0.0283836074	651
10000	3	0.6	0.9628343621	262	1	729.5	0.0312689409	748	1	729.5	0.0288806332	679
50000	3	0.6	0.9652777778	235	1	729.5	0.0303956805	715	1	729.5	0.0286909565	674
100000	3	0.6	0.9656796553	230.5	1	729.5	0.0303570389	713	1	729.5	0.0286899732	673
500000	3	0.6	0.9656957305	229	1	729.5	0.0299465643	693	1	729.5	0.0287158876	675
10	3	0.7	0.9570473251	350	1	729.5	0.0329140294	800.5	1	729.5	0.0404831927	985.5
50	3	0.7	0.9261831276	513	1	729.5	0.0287711275	647	1	729.5	0.0262784238	530
100	3	0.7	0.9503922325	394	1	729.5	0.027414007	589	1	729.5	0.0247823862	449
200	3	0.7	0.940007716	454	1	729.5	0.029969313	695	1	729.5	0.0260654891	520
500	3	0.7	0.9645785108	241	1	729.5	0.026872642	566	1	729.5	0.0259639708	515
1000	3	0.7	0.9666200489	214	1	729.5	0.0260684196	519	1	729.5	0.0263746248	535
10000	3	0.7	0.9655671296	233	1	729.5	0.0256287574	496	1	729.5	0.0260704894	521
50000	3	0.7	0.965776106	227	1	729.5	0.0262153513	528	1	729.5	0.0261594082	526
100000	3	0.7	0.9660252701	222	1	729.5	0.0262100627	527	1	729.5	0.0261107248	525
500000	3	0.7	0.9660493827	221	1	729.5	0.0266844203	554	1	729.5	0.0261034446	524
10	3	0.8	0.9815457819	88	1	729.5	0.0414996653	997	1	729.5	0.0305050087	736.5
50	3	0.8	0.9912390689	14	1	729.5	0.0271927278	576	1	729.5	0.0298700891	716
100	3	0.8	0.9657841435	226	1	729.5	0.0249610808	463	1	729.5	0.0279732015	628
200	3	0.8	0.981794946	86	1	729.5	0.0249742923	464	1	729.5	0.0263931283	536
500	3	0.8	0.9780092593	116	1	729.5	0.0247223471	445	1	729.5	0.0249623049	453
1000	3	0.8	0.9635738169	254	1	729.5	0.0265692491	549	1	729.5	0.025133477	456
10000	3	0.8	0.9666200489	214	1	729.5	0.0291948186	666	1	729.5	0.0241958206	405
50000	3	0.8	0.9662583591	218	1	729.5	0.0223978839	280	1	729.5	0.0242147767	406
100000	3	0.8	0.9660172325	223	1	729.5	0.0240795591	397	1	729.5	0.0242184478	407
500000	3	0.8	0.9659207819	224.5	1	729.5	0.0284291636	636	1	729.5	0.0243092693	418
10	3	0.9	0.882973251	859	1	729.5	0.035551215	888	1	729.5	0.0392640633	964
50	3	0.9	0.9818029835	85	1	729.5	0.0312160927	745	1	729.5	0.0274266699	600
100	3	0.9	0.9555684156	361.5	1	729.5	0.0232856656	347	1	729.5	0.02595937	513
200	3	0.9	0.9852752058	67	1	729.5	0.0247830868	452	1	729.5	0.0231892875	339
500	3	0.9	0.9657118056	228	1	729.5	0.0258346236	511	1	729.5	0.0233810227	346
1000	3	0.9	0.9746576003	162	1	729.5	0.0247754639	451	1	729.5	0.0229750771	330
10000	3	0.9	0.9685008359	200.5	1	729.5	0.0236376039	373	1	729.5	0.02279111	315
50000	3	0.9	0.9661779835	219	1	729.5	0.0259283726	513	1	729.5	0.0229873141	331
100000	3	0.9	0.9659207819	224.5	1	729.5	0.0220531383	260	1	729.5	0.0230313762	334
500000	3	0.9	0.966403035	217	1	729.5	0.0231923724	339	1	729.5	0.023082608	335
10	3	1	0.9069894547	617	1	729.5	0.0381881308	927	1	729.5	0.0327023615	819
50	3	1	0.9430941358	439	1	729.5	0.0248997992	461	1	729.5	0.0239095518	388
100	3	1	0.9554478524	365	1	729.5	0.0220447777	258	1	729.5	0.0236555138	364
200	3	1	0.9736287937	168	1	729.5	0.0243391831	411	1	729.5	0.0225939397	305
500	3	1	0.9613152649	271	1	729.5	0.0283254891	625	1	729.5	0.0217063739	230
1000	3	1	0.9702932099	185	1	729.5	0.022417658	281	1	729.5	0.0211852936	186
10000	3	1	0.9685249486	199	1	729.5	0.0250300045	468	1	729.5	0.0218741025	243
50000	3	1	0.9666200489	214	1	729.5	0.0247397081	447	1	729.5	0.0221387659	265
100000	3	1	0.9666763117	211	1	729.5	0.0194270416	151	1	729.5	0.0221679603	270
500000	3	1	0.9671746399	209	1	729.5	0.0030381569	3	1	729.5	0.0221414104	266
10	4	0.1	0.7849472737	1462	0.9975284529	1497	0.1552775293	1497	0.9988546489	1494	0.1460593487	1494
50	4	0.1	0.8629195602	1003	0.999927662	1479.5	0.1369265821	1479.5	0.9999879437	1466	0.1362024637	1466
100	4	0.1	0.9044013632	637	0.9999939718	1460.5	0.1350303464	1460.5	1	729.5	0.1340511925	1413
200	4	0.1	0.9170444316	564	1	729.5	0.1350077158	1430	1	729.5	0.1326199667	1399
500	4	0.1	0.9140946502	579	1	729.5	0.1325538465	1412	1	729.5	0.1349821799	1425
1000	4	0.1	0.9141830633	577	1	729.5	0.1331069015	1415	1	729.5	0.1349184579	1422
10000	4	0.1	0.9300974151	498	1	729.5	0.1353124307	1433	1	729.5	0.1354764551	1436
50000	4	0.1	0.9343010545	480	1	729.5	0.1346716041	1428	1	729.5	0.1351629532	1432
100000	4	0.1	0.9344135802	478	1	729.5	0.1350926562	1431	1	729.5	0.1351583698	1431
500000	4	0.1	0.9360693158	473	1	729.5	0.1343023226	1425	1	729.5	0.1351085958	1428
10	4	0.2	0.8957208076	723	0.9999939718	1460.5	0.092721207	1460.5	0.9999698592	1473	0.0950146188	1473
50	4	0.2	0.8842271091	850	1	729.5	0.0857612966	1330	1	729.5	0.0845642425	1333
100	4	0.2	0.9248408565	521	1	729.5	0.0798131498	1305	1	729.5	0.0821913418	1327
200	4	0.2	0.9250257202	518	1	729.5	0.0806324824	1313	1	729.5	0.0803905398	1318
500	4	0.2	0.9277022248	505	1	729.5	0.0797697729	1304	1	729.5	0.0796693166	1310
1000	4	0.2	0.9333767361	486	1	729.5	0.0799165798	1307	1	729.5	0.0791100587	1307
10000	4	0.2	0.9420010288	450	1	729.5	0.0795853831	1301	1	729.5	0.0790600297	1305
50000	4	0.2	0.9430298354	440	1	729.5	0.078204071	1283	1	729.5	0.0790322987	1304
100000	4	0.2	0.9423546811	444	1	729.5	0.0811728616	1317	1	729.5	0.0789988721	1301
500000	4	0.2	0.9433995628	436	1	729.5	0.0795741518	1300	1	729.5	0.0789704371	1299
10	4	0.3	0.8652263374	990	1	729.5	0.062472216	1189	0.9999517747	1478	0.0762852833	1478
50	4	0.3	0.9454009131	427	1	729.5	0.0592124236	1182	1	729.5	0.057907973	1175
100	4	0.3	0.9345421811	477	1	729.5	0.0561446544	1166	1	729.5	0.0573028019	1174
200	4	0.3	0.9468155221	412	1	729.5	0.0550690854	1158	1	729.5	0.0539383007	1142
500	4	0.3	0.9555041152	363	1	729.5	0.0558503457	1163	1	729.5	0.0542482463	1151
1000	4	0.3	0.955471965	364	1	729.5	0.0540497713	1144	1	729.5	0.0546906705	1158
10000	4	0.3	0.9540895062	374	1	729.5	0.051307783	1112	1	729.5	0.0542900551	1153
50000	4	0.3	0.9534465021	380	1	729.5	0.0576759274	1176	1	729.5	0.0540887481	1148
100000	4	0.3	0.9538323045	377	1	729.5	0.0568909581	1172	1	729.5	0.0540584207	1147
500000	4	0.3	0.9542502572	373	1	729.5	0.0540153158	1143	1	729.5	0.0540170879	1144
10	4	0.4	0.8988554527	682	0.999963831	1475	0.0599768474	1475	1	729.5	0.0593950989	1180
50	4	0.4	0.918129501	555	1	729.5	0.0491934955	1091	1	729.5	0.0454483834	1056
100	4	0.4	0.9687741127	198	1	729.5	0.0442342251	1041	1	729.5	0.0423772738	1019
200	4	0.4	0.9683802726	203	1	729.5	0.0430326104	1021	1	729.5	0.0418616272	1004
500	4	0.4	0.964289159	243	1	729.5	0.0410812204	989	1	729.5	0.0404029014	983
1000	4	0.4	0.9606481481	281	1	729.5	0.0393552552	952	1	729.5	0.0406602112	987
10000	4	0.4	0.9592013889	315	1	729.5	0.043623677	1031	1	729.5	0.0415687697	997
50000	4	0.4	0.9580600566	336.5	1	729.5	0.0414113867	995	1	729.5	0.0417193183	1001
100000	4	0.4	0.9580600566	336.5	1	729.5	0.0396717029	958	1	729.5	0.0416954449	1000
500000	4	0.4	0.9580600566	336.5	1	729.5	0.0420180554	1005	1	729.5	0.0415869197	998
10	4	0.5	0.7475083591	1485	1	729.5	0.0353553391	884	1	729.5	0.048876261	1082
50	4	0.5	0.8892746914	779	1	729.5	0.0364463075	900	1	729.5	0.0379253653	940
100	4	0.5	0.9241415895	524	1	729.5	0.0336196041	832	1	729.5	0.0348289471	870
200	4	0.5	0.9491303369	398	1	729.5	0.0334342223	822	1	729.5	0.0351183515	879
500	4	0.5	0.952819573	383	1	729.5	0.035163191	883	1	729.5	0.0357742148	894
1000	4	0.5	0.9525221836	387	1	729.5	0.0333805707	820	1	729.5	0.0358128818	895
10000	4	0.5	0.9589200746	320	1	729.5	0.0328006133	793	1	729.5	0.0349401625	874
50000	4	0.5	0.9589281121	319	1	729.5	0.0342345779	850	1	729.5	0.0347521229	865
100000	4	0.5	0.9592978395	311.5	1	729.5	0.0334814418	823	1	729.5	0.0348053287	869
500000	4	0.5	0.9597318673	298.5	1	729.5	0.0348664111	872	1	729.5	0.0347513486	864
10	4	0.6	0.9571759259	348	1	729.5	0.0457954389	1057	1	729.5	0.0509629495	1104.5
50	4	0.6	0.9610902135	273	1	729.5	0.0323264598	783	1	729.5	0.033358324	844
100	4	0.6	0.9468958976	410	1	729.5	0.0295334086	678	1	729.5	0.0322877686	800
200	4	0.6	0.9615483539	270	1	729.5	0.0309726582	738	1	729.5	0.0322727095	796
500	4	0.6	0.9610661008	274.5	1	729.5	0.0296367827	682	1	729.5	0.0315953583	775
1000	4	0.6	0.964771412	238	1	729.5	0.0320687629	776	1	729.5	0.0315200553	771
10000	4	0.6	0.9591853138	316	1	729.5	0.0311316608	742	1	729.5	0.030879094	744
50000	4	0.6	0.9597800926	296	1	729.5	0.0361790512	898	1	729.5	0.0307929903	740
100000	4	0.6	0.959844393	294	1	729.5	0.0286197891	643	1	729.5	0.0306960097	738
500000	4	0.6	0.9599247685	293	1	729.5	0.0297664365	686	1	729.5	0.0307611539	739
10	4	0.7	0.7907986111	1455	1	729.5	0.0399652627	967	1	729.5	0.0361324723	906.5
50	4	0.7	0.9485998585	401	1	729.5	0.0303681119	714	1	729.5	0.0301938184	729
100	4	0.7	0.9536072531	378	1	729.5	0.0276887462	602	1	729.5	0.0285530695	663
200	4	0.7	0.9639435442	247	1	729.5	0.0306050105	722	1	729.5	0.0274311006	602
500	4	0.7	0.958124357	334	1	729.5	0.0309156559	735	1	729.5	0.0275836103	609
1000	4	0.7	0.9599488812	292	1	729.5	0.0275113613	594	1	729.5	0.027817835	622
10000	4	0.7	0.9592817644	313	1	729.5	0.0255851832	493	1	729.5	0.0282049387	634
50000	4	0.7	0.9596514918	302	1	729.5	0.0277576567	604	1	729.5	0.0283819505	649
100000	4	0.7	0.9596514918	302	1	729.5	0.0263684471	534	1	729.5	0.0282989717	641
500000	4	0.7	0.9597318673	298.5	1	729.5	0.0264137472	536	1	729.5	0.0282931735	639
10	4	0.8	0.833429784	1272	1	729.5	0.0347610894	869	1	729.5	0.0316227766	777
50	4	0.8	0.9012667181	653	1	729.5	0.032437975	786	1	729.5	0.0267083008	564
100	4	0.8	0.9426681456	442	1	729.5	0.0238892119	385	1	729.5	0.0273429861	593
200	4	0.8	0.9584137088	329	1	729.5	0.0253927483	488	1	729.5	0.0272361076	589
500	4	0.8	0.9596434542	304	1	729.5	0.0266886368	555	1	729.5	0.0267577611	570
1000	4	0.8	0.9597399048	297	1	729.5	0.0237942862	376	1	729.5	0.0272564213	590
10000	4	0.8	0.9603427212	283	1	729.5	0.0241312531	400	1	729.5	0.0265676187	548
50000	4	0.8	0.9596514918	302	1	729.5	0.0243611694	414	1	729.5	0.0264373401	538
100000	4	0.8	0.9596675669	300	1	729.5	0.0258112289	510	1	729.5	0.0265007026	540
500000	4	0.8	0.9596032665	305	1	729.5	0.0272006124	577	1	729.5	0.0265372521	543
10	4	0.9	0.9938271605	5	1	729.5	0.0357460176	893	1	729.5	0.0311804782	761
50	4	0.9	0.9926215278	10	1	729.5	0.0278886676	610	1	729.5	0.023499409	355
100	4	0.9	0.9576260288	344	1	729.5	0.0226568606	299	1	729.5	0.0245458754	441
200	4	0.9	0.9535429527	379	1	729.5	0.0227837052	308	1	729.5	0.0271978349	584
500	4	0.9	0.9540493184	375	1	729.5	0.0235848351	367	1	729.5	0.0266488482	557
1000	4	0.9	0.9612268519	272	1	729.5	0.0238459757	381	1	729.5	0.0259413602	511
10000	4	0.9	0.9624003344	264	1	729.5	0.0247471191	449	1	729.5	0.0254276659	475
50000	4	0.9	0.9594103652	307.5	1	729.5	0.0238773173	383	1	729.5	0.0251466964	457
100000	4	0.9	0.959378215	309.5	1	729.5	0.028776665	648	1	729.5	0.0252604878	458
500000	4	0.9	0.959378215	309.5	1	729.5	0.0250179996	467	1	729.5	0.0253109569	465
10	4	1	0.9734600051	170	1	729.5	0.0351583718	881.5	1	729.5	0.0252762515	460
50	4	1	0.9636059671	252.5	1	729.5	0.0226568606	299	1	729.5	0.0276887462	613
100	4	1	0.9702128344	186	1	729.5	0.0245882763	436	1	729.5	0.0248607232	450
200	4	1	0.9766026878	141	1	729.5	0.021924745	252	1	729.5	0.0254139343	472
500	4	1	0.9641284079	245	1	729.5	0.0232808935	345	1	729.5	0.0243211157	419
1000	4	1	0.9584217464	328	1	729.5	0.0243478553	413	1	729.5	0.024133857	404
10000	4	1	0.9607928241	279	1	729.5	0.0238122077	378	1	729.5	0.0243705175	423
50000	4	1	0.9619502315	268	1	729.5	0.0302983263	710	1	729.5	0.0243569418	422
100000	4	1	0.9618377058	269	1	729.5	0.026134612	523	1	729.5	0.0244063133	432
500000	4	1	0.9604873971	282	1	729.5	0.0219740756	254	1	729.5	0.0243785657	425
10	5	0.1	0.7513181584	1483	0.9982699171	1494	0.1498610468	1494	0.997751495	1499	0.151061062	1499
50	5	0.1	0.8593187371	1036	0.9999939718	1460.5	0.1355154768	1460.5	0.9999336902	1482	0.1385299807	1482
100	5	0.1	0.9106626157	602	1	729.5	0.1363925096	1443	0.9998492959	1486	0.1402433401	1486
200	5	0.1	0.941173161	452	1	729.5	0.1360925441	1440	0.9999517747	1478	0.1363426036	1478
500	5	0.1	0.9082593879	611	1	729.5	0.1340607035	1421	1	729.5	0.1347961012	1420
1000	5	0.1	0.9066518776	620	1	729.5	0.1353815749	1437	1	729.5	0.1347208379	1419
10000	5	0.1	0.9143920396	575	1	729.5	0.1334954616	1416	1	729.5	0.1349240439	1423
50000	5	0.1	0.9135159465	586	1	729.5	0.1336516135	1419	1	729.5	0.1351338943	1430
100000	5	0.1	0.9153324331	569	1	729.5	0.1330769309	1414	1	729.5	0.1351319864	1429
500000	5	0.1	0.9127764918	589	1	729.5	0.1344885034	1426	1	729.5	0.135067696	1427
10	5	0.2	0.8809799383	870.5	1	729.5	0.0888194173	1335	0.999963831	1475	0.0957427108	1475
50	5	0.2	0.9042004244	638	1	729.5	0.0790042193	1291	1	729.5	0.0838881531	1331
100	5	0.2	0.9125353652	591	1	729.5	0.0813061772	1319	1	729.5	0.0811967774	1325
200	5	0.2	0.9307725694	494	1	729.5	0.0827781506	1326	1	729.5	0.0799706978	1313
500	5	0.2	0.925475823	516	1	729.5	0.0791750171	1293	1	729.5	0.0783127633	1288
1000	5	0.2	0.9201228138	538	1	729.5	0.0769230676	1275	1	729.5	0.0786641243	1293
10000	5	0.2	0.9214007845	534	1	729.5	0.0789769799	1290	1	729.5	0.0787063596	1294
50000	5	0.2	0.9270672582	508	1	729.5	0.0792047344	1295	1	729.5	0.0789991442	1302
100000	5	0.2	0.9272601595	507	1	729.5	0.0766402728	1273	1	729.5	0.0790064586	1303
500000	5	0.2	0.9264564043	511	1	729.5	0.0801645033	1310	1	729.5	0.0790645655	1306
10	5	0.3	0.9855806327	64	1	729.5	0.0645497224	1191	0.9999819155	1471.5	0.0715891053	1471.5
50	5	0.3	0.8880931713	789	1	729.5	0.0532707967	1132	1	729.5	0.0605208871	1183
100	5	0.3	0.8919592335	754	1	729.5	0.0552557187	1161	1	729.5	0.0581306001	1177
200	5	0.3	0.8949492027	731	1	729.5	0.0551670443	1160	1	729.5	0.0563382025	1169
500	5	0.3	0.9180732382	556	1	729.5	0.0530641645	1130	1	729.5	0.0555254696	1164
1000	5	0.3	0.9224697788	529	1	729.5	0.0562738221	1168	1	729.5	0.0550424836	1163
10000	5	0.3	0.931946052	492	1	729.5	0.0512519466	1111	1	729.5	0.0546417199	1156
50000	5	0.3	0.9344055427	479	1	729.5	0.0511063663	1107	1	729.5	0.0549278445	1161
100000	5	0.3	0.9368569959	469	1	729.5	0.0563603121	1169	1	729.5	0.0548552303	1160
500000	5	0.3	0.9356272505	475	1	729.5	0.0550118925	1157	1	729.5	0.0548014823	1159
10	5	0.4	0.9634130658	256	0.9999336902	1478	0.0658280589	1478	1	729.5	0.0597448278	1182
50	5	0.4	0.8999887474	668	1	729.5	0.0385068536	933	1	729.5	0.0434741302	1032
100	5	0.4	0.9054301698	630	1	729.5	0.0434485647	1027	1	729.5	0.0419490432	1009
200	5	0.4	0.9262313529	512	1	729.5	0.0411922997	993	1	729.5	0.0420816831	1013
500	5	0.4	0.9301697531	497	1	729.5	0.0406707648	980	1	729.5	0.0427943402	1025
1000	5	0.4	0.9322112912	491	1	729.5	0.0389259446	942	1	729.5	0.0418900512	1005
10000	5	0.4	0.9468878601	411	1	729.5	0.0410812878	990	1	729.5	0.0424317769	1020
50000	5	0.4	0.9461162551	424	1	729.5	0.0407600334	983	1	729.5	0.0426690575	1023
100000	5	0.4	0.9465020576	415.5	1	729.5	0.0447986796	1046	1	729.5	0.042759773	1024
500000	5	0.4	0.946244856	421	1	729.5	0.0419819938	1004	1	729.5	0.0428340839	1026
10	5	0.5	0.9714184671	181	1	729.5	0.0534893551	1134	0.9999939718	1460	0.062249498	1460
50	5	0.5	0.9717319316	177	1	729.5	0.0346410162	866	1	729.5	0.0414125585	996
100	5	0.5	0.9690313143	195	1	729.5	0.0373924383	916.5	1	729.5	0.0375555145	930
200	5	0.5	0.9656796553	230.5	1	729.5	0.0349453939	876	1	729.5	0.0367730464	925
500	5	0.5	0.9562676826	357	1	729.5	0.0354157059	886	1	729.5	0.0363053409	912
1000	5	0.5	0.9598202803	295	1	729.5	0.0333226024	819	1	729.5	0.0359633108	897
10000	5	0.5	0.9551183128	369	1	729.5	0.0356678596	890	1	729.5	0.0361830502	909
50000	5	0.5	0.9532536008	381	1	729.5	0.0340017354	846	1	729.5	0.0362047432	910
100000	5	0.5	0.9527713477	384	1	729.5	0.0373414729	914	1	729.5	0.0363080961	913
500000	5	0.5	0.9528677984	382	1	729.5	0.0335833148	831	1	729.5	0.0363450255	916
10	5	0.6	0.8809799383	870.5	1	729.5	0.0439380878	1035	1	729.5	0.0474341649	1073
50	5	0.6	0.9000771605	666	1	729.5	0.0342458432	852	1	729.5	0.0364691651	920
100	5	0.6	0.9328382202	489	1	729.5	0.0351129131	879	1	729.5	0.0350990661	878
200	5	0.6	0.9391557356	459	1	729.5	0.0284751354	637	1	729.5	0.0331526352	838
500	5	0.6	0.954917374	371	1	729.5	0.0343932325	859	1	729.5	0.0331803992	839
1000	5	0.6	0.9564284336	356	1	729.5	0.0308290538	731	1	729.5	0.0323504465	803
10000	5	0.6	0.9557532793	359	1	729.5	0.0299792155	696	1	729.5	0.0326466048	815
50000	5	0.6	0.9565489969	354	1	729.5	0.0301698506	702	1	729.5	0.032630859	814
100000	5	0.6	0.9555684156	361.5	1	729.5	0.0306823547	723	1	729.5	0.0325683611	813
500000	5	0.6	0.9553433642	367	1	729.5	0.0293998613	672	1	729.5	0.032561109	812
10	5	0.7	0.8774434156	890.5	1	729.5	0.0343592135	857	1	729.5	0.0376386326	933
50	5	0.7	0.9476032022	406	1	729.5	0.0267498702	559.5	1	729.5	0.0293636207	694
100	5	0.7	0.937966178	463	1	729.5	0.0240196679	393	1	729.5	0.0305050087	736.5
200	5	0.7	0.9487606096	399	1	729.5	0.0289995211	659	1	729.5	0.0291761889	685
500	5	0.7	0.9586226852	323	1	729.5	0.0267609791	561	1	729.5	0.0295650883	700
1000	5	0.7	0.9576742541	343	1	729.5	0.0247322327	446	1	729.5	0.0298265123	714
10000	5	0.7	0.9554157022	366	1	729.5	0.0286231385	644	1	729.5	0.0301834831	727
50000	5	0.7	0.9568383488	351	1	729.5	0.0251111866	474	1	729.5	0.0301396264	725
100000	5	0.7	0.9572402263	347	1	729.5	0.0267291902	557	1	729.5	0.0301910195	728
500000	5	0.7	0.9575456533	346	1	729.5	0.0311524432	744	1	729.5	0.0301489848	726
10	5	0.8	0.9402006173	453	1	729.5	0.0378226857	923.5	1	729.5	0.0376386326	933
50	5	0.8	0.9728089635	172	1	729.5	0.0294297657	674	1	729.5	0.037888726	939
100	5	0.8	0.9705102238	184	1	729.5	0.0256607136	499	1	729.5	0.0340506159	858
200	5	0.8	0.9694653421	192	1	729.5	0.0264830921	540	1	729.5	0.0313703239	764
500	5	0.8	0.9716837063	178	1	729.5	0.026065942	518	1	729.5	0.0293327651	690
1000	5	0.8	0.9631076389	258.5	1	729.5	0.0252663314	481	1	729.5	0.0292449426	687
10000	5	0.8	0.9585664223	325	1	729.5	0.0255628928	491	1	729.5	0.0283703489	648
50000	5	0.8	0.9578350051	341	1	729.5	0.0283445018	627	1	729.5	0.0286011134	667
100000	5	0.8	0.9578510802	340	1	729.5	0.0246058151	437	1	729.5	0.0284874806	657
500000	5	0.8	0.9580600566	336.5	1	729.5	0.0317534	766	1	729.5	0.0285285236	661
10	5	0.9	0.9763133359	148	1	729.5	0.0389087251	940.5	1	729.5	0.025819889	502.5
50	5	0.9	0.9946389532	4	1	729.5	0.0222111083	266	1	729.5	0.0275580196	605
100	5	0.9	0.9865451389	60	1	729.5	0.024298491	406	1	729.5	0.0319743821	789
200	5	0.9	0.959145126	317	1	729.5	0.0217944947	249	1	729.5	0.0308434668	742
500	5	0.9	0.9606963735	280	1	729.5	0.0213678107	223	1	729.5	0.0278052753	620
1000	5	0.9	0.9586950231	321	1	729.5	0.0263595334	532	1	729.5	0.0286365879	671
10000	5	0.9	0.9581565072	332	1	729.5	0.0235233557	363	1	729.5	0.0277143161	615
50000	5	0.9	0.957963606	339	1	729.5	0.0244525501	426	1	729.5	0.0274107163	598
100000	5	0.9	0.9585744599	324	1	729.5	0.0244228555	420	1	729.5	0.0274279394	601
500000	5	0.9	0.9585101595	326	1	729.5	0.0227752174	307	1	729.5	0.0274042882	597
10	5	1	0.9214409722	533	1	729.5	0.0351583718	881.5	1	729.5	0.031841622	785
50	5	1	0.9293338477	503	1	729.5	0.0222361068	270	1	729.5	0.029240383	686
100	5	1	0.9426038452	443	1	729.5	0.0295428126	679	1	729.5	0.0285627963	664
200	5	1	0.9475147891	407	1	729.5	0.022570876	290	1	729.5	0.0288404375	678
500	5	1	0.9570794753	349	1	729.5	0.0315676522	760	1	729.5	0.0281780056	633
1000	5	1	0.9552951389	368	1	729.5	0.023939275	387	1	729.5	0.0275691051	607
10000	5	1	0.9581484697	333	1	729.5	0.0241592868	403	1	729.5	0.0267383279	568
50000	5	1	0.9586548354	322	1	729.5	0.0217629991	247	1	729.5	0.0266682891	562
100000	5	1	0.9583815586	330	1	729.5	0.0256586953	498	1	729.5	0.0265938465	553
500000	5	1	0.9584780093	327	1	729.5	0.0265042494	543	1	729.5	0.0265187363	541
10	6	0.1	0.8861078961	811	0.9972270448	1499	0.1451053257	1499	0.9983362269	1497	0.149117776	1497
50	6	0.1	0.9371222351	467	0.9999758873	1472	0.1369914839	1472	0.9998734086	1485	0.1423122545	1485
100	6	0.1	0.9338589892	481	1	729.5	0.134223073	1423	0.9999457465	1480.5	0.1377749776	1480.5
200	6	0.1	0.8866303369	806	1	729.5	0.1372674802	1446	0.9999879437	1466	0.1359996426	1466
500	6	0.1	0.884837963	840	1	729.5	0.1345777966	1427	1	729.5	0.1370351131	1449
1000	6	0.1	0.8842833719	848	1	729.5	0.130866153	1401	1	729.5	0.1357918495	1443
10000	6	0.1	0.8950617284	729.5	1	729.5	0.1316019247	1404	1	729.5	0.1346133486	1418
50000	6	0.1	0.8950617284	729.5	1	729.5	0.1342467618	1424	1	729.5	0.1345330216	1417
100000	6	0.1	0.8961869856	716	1	729.5	0.1354577867	1438	1	729.5	0.134459189	1416
500000	6	0.1	0.8955279064	725	1	729.5	0.1335468416	1417	1	729.5	0.1343458521	1414
10	6	0.2	0.8034979424	1425	0.9998914931	1483	0.0938379217	1483	1	729.5	0.0787929777	1295
50	6	0.2	0.8537808642	1087	1	729.5	0.0791096286	1292	1	729.5	0.0751147271	1255
100	6	0.2	0.9280880273	504	1	729.5	0.0764798448	1269	1	729.5	0.0808522315	1323
200	6	0.2	0.8975614069	701	1	729.5	0.0812294846	1318	1	729.5	0.0795121846	1309
500	6	0.2	0.9163612397	566	1	729.5	0.0781795654	1282	1	729.5	0.0789382318	1296
1000	6	0.2	0.9236432613	526	1	729.5	0.0749431544	1255	1	729.5	0.0792332527	1308
10000	6	0.2	0.9068930041	618	1	729.5	0.0779916603	1281	1	729.5	0.0783908021	1291
50000	6	0.2	0.9108796296	596.5	1	729.5	0.0766055119	1272	1	729.5	0.0783325401	1289
100000	6	0.2	0.9108796296	596.5	1	729.5	0.0775529987	1279	1	729.5	0.0783721517	1290
500000	6	0.2	0.9104938272	605	1	729.5	0.073656129	1244	1	729.5	0.0782679649	1286
10	6	0.3	0.9006478266	662.5	1	729.5	0.0761941963	1266	0.9999457465	1480.5	0.0692218655	1480.5
50	6	0.3	0.9196727109	542	1	729.5	0.0509193262	1106	1	729.5	0.0610873691	1186
100	6	0.3	0.904602302	636	1	729.5	0.0536475121	1137	1	729.5	0.0590080032	1178
200	6	0.3	0.9154529964	568	1	729.5	0.0524447461	1123	1	729.5	0.0566078126	1171
500	6	0.3	0.9051167052	632	1	729.5	0.0579381375	1177	1	729.5	0.0564390527	1170
1000	6	0.3	0.9107992541	599	1	729.5	0.0529089233	1128	1	729.5	0.0559526089	1167
10000	6	0.3	0.9174463092	560	1	729.5	0.0571905302	1173	1	729.5	0.0542663424	1152
50000	6	0.3	0.919528035	544	1	729.5	0.0532424426	1131	1	729.5	0.0541457284	1150
100000	6	0.3	0.9187242798	549	1	729.5	0.0541325131	1145	1	729.5	0.0541384929	1149
500000	6	0.3	0.91718107	562	1	729.5	0.05288223	1126	1	729.5	0.0540083633	1143
10	6	0.4	0.9700440458	189	0.9999939718	1460.5	0.049159604	1460.5	1	729.5	0.0545180908	1154
50	6	0.4	0.9495000643	396	1	729.5	0.041766547	1002	1	729.5	0.0455338702	1058
100	6	0.4	0.9061535494	623	1	729.5	0.0376238695	921	1	729.5	0.0446296488	1046
200	6	0.4	0.9206774048	537	1	729.5	0.039260968	950	1	729.5	0.0426309258	1022
500	6	0.4	0.9196003729	543	1	729.5	0.0424079395	1012	1	729.5	0.0439708237	1038
1000	6	0.4	0.9140223122	581	1	729.5	0.0391519653	947	1	729.5	0.0432238521	1029
10000	6	0.4	0.9233297968	527	1	729.5	0.0422782897	1008	1	729.5	0.04184167	1003
50000	6	0.4	0.9221965021	530	1	729.5	0.0426110857	1017	1	729.5	0.0419304027	1007
100000	6	0.4	0.9230645576	528	1	729.5	0.0388487698	937	1	729.5	0.0420313822	1011
500000	6	0.4	0.92499357	519	1	729.5	0.0416288274	1000	1	729.5	0.041944427	1008
10	6	0.5	0.8995627572	675	1	729.5	0.0413319892	994	1	729.5	0.0468448977	1070.5
50	6	0.5	0.9360532407	474	1	729.5	0.0328633535	797	1	729.5	0.0369308663	927
100	6	0.5	0.9242862654	522	1	729.5	0.0326364656	790	1	729.5	0.0367253319	924
200	6	0.5	0.9105420525	604	1	729.5	0.0396722685	959	1	729.5	0.035761556	893
500	6	0.5	0.9432227366	437	1	729.5	0.0348275115	870	1	729.5	0.034940823	875
1000	6	0.5	0.9366962449	470	1	729.5	0.0335034202	825	1	729.5	0.0351295618	880
10000	6	0.5	0.9366319444	471	1	729.5	0.0332214637	814	1	729.5	0.0353521838	885
50000	6	0.5	0.9334571116	483	1	729.5	0.0327093975	791	1	729.5	0.035247881	881
100000	6	0.5	0.9299125514	499	1	729.5	0.031353241	751	1	729.5	0.0352483195	882
500000	6	0.5	0.9302340535	496	1	729.5	0.0348850452	873	1	729.5	0.0352552819	884
10	6	0.6	0.8825231481	862	1	729.5	0.049159604	1089	1	729.5	0.0519080383	1118
50	6	0.6	0.913041731	588	1	729.5	0.0364615475	902	1	729.5	0.03927821	965
100	6	0.6	0.9152199074	570	1	729.5	0.0274216054	590	1	729.5	0.0380861596	944
200	6	0.6	0.9094730581	607	1	729.5	0.0282086718	623	1	729.5	0.0347540965	866
500	6	0.6	0.9272842721	506	1	729.5	0.0292242289	667	1	729.5	0.0325125617	810
1000	6	0.6	0.9261590149	514	1	729.5	0.031492724	756	1	729.5	0.0318377397	782
10000	6	0.6	0.9371704604	466	1	729.5	0.0299593702	694	1	729.5	0.0311347528	759
50000	6	0.6	0.9397665895	458	1	729.5	0.0284859101	639	1	729.5	0.0311458023	760
100000	6	0.6	0.9381188915	462	1	729.5	0.0289954248	656	1	729.5	0.0311870908	762
500000	6	0.6	0.9385609568	461	1	729.5	0.0294725863	677	1	729.5	0.0312498797	763
10	6	0.7	0.9436246142	435	1	729.5	0.0376386326	922	1	729.5	0.0322748612	798
50	6	0.7	0.9546440972	372	1	729.5	0.0330571895	806	1	729.5	0.0309749002	748
100	6	0.7	0.9428128215	441	1	729.5	0.0291547595	664	1	729.5	0.0297045638	709
200	6	0.7	0.9463734568	419	1	729.5	0.0296378605	683	1	729.5	0.0284946389	658
500	6	0.7	0.9334169239	484	1	729.5	0.0283744799	630	1	729.5	0.0283925851	652
1000	6	0.7	0.946405607	418	1	729.5	0.0248216695	455	1	729.5	0.0288925692	680
10000	6	0.7	0.9438416281	434	1	729.5	0.0289994109	658	1	729.5	0.028622545	669
50000	6	0.7	0.9423466435	445	1	729.5	0.02464667	440	1	729.5	0.0285733009	665
100000	6	0.7	0.9431423611	438	1	729.5	0.0360289046	895	1	729.5	0.0285802488	666
500000	6	0.7	0.9417920525	451	1	729.5	0.0261852063	525	1	729.5	0.0286099079	668
10	6	0.8	0.7983539095	1444.5	1	729.5	0.0351583718	880	1	729.5	0.0300462606	722
50	6	0.8	0.8709490741	945.5	1	729.5	0.0274974746	593	1	729.5	0.0236290781	361
100	6	0.8	0.8924897119	752	1	729.5	0.0265178137	545	1	729.5	0.0244096975	433
200	6	0.8	0.897577482	700	1	729.5	0.0261791372	524	1	729.5	0.026747274	569
500	6	0.8	0.9061053241	624	1	729.5	0.0256632032	500	1	729.5	0.0272174372	586
1000	6	0.8	0.9141991384	576	1	729.5	0.0244013035	419	1	729.5	0.027282193	591
10000	6	0.8	0.9399112654	455	1	729.5	0.0243263754	410	1	729.5	0.0266732422	563
50000	6	0.8	0.9448141718	430	1	729.5	0.0272576377	580	1	729.5	0.0265890542	552
100000	6	0.8	0.9447659465	431	1	729.5	0.0270167169	572	1	729.5	0.0266394749	556
500000	6	0.8	0.9442836934	433	1	729.5	0.0231153045	337	1	729.5	0.0267274962	567
10	6	0.9	0.9328703704	488	1	729.5	0.0396162144	957	1	729.5	0.0329140294	828.5
50	6	0.9	0.9015399949	652	1	729.5	0.0228156866	311	1	729.5	0.0260341656	519
100	6	0.9	0.9397826646	457	1	729.5	0.0243926218	418	1	729.5	0.0270903837	580
200	6	0.9	0.9386815201	460	1	729.5	0.0235414823	365	1	729.5	0.0299362749	717
500	6	0.9	0.9522328318	388	1	729.5	0.0247884382	453	1	729.5	0.0278789048	624
1000	6	0.9	0.946333269	420	1	729.5	0.0236147023	370	1	729.5	0.0265994465	554
10000	6	0.9	0.9484230324	402	1	729.5	0.0226864788	301	1	729.5	0.0254238173	474
50000	6	0.9	0.9470968364	409	1	729.5	0.0226077835	293	1	729.5	0.025502608	480
100000	6	0.9	0.9454330633	426	1	729.5	0.0243458256	412	1	729.5	0.0254033529	469
500000	6	0.9	0.9468074846	413	1	729.5	0.0224969972	287	1	729.5	0.0253078171	462
10	6	1	0.9458590535	425	1	729.5	0.0273861279	585	1	729.5	0.0361324723	906.5
50	6	1	0.9576099537	345	1	729.5	0.0229492193	318	1	729.5	0.023652578	363
100	6	1	0.9420653292	449	1	729.5	0.023330357	353	1	729.5	0.0222797866	277
200	6	1	0.9494759516	397	1	729.5	0.0329309041	803	1	729.5	0.0239856728	392
500	6	1	0.955777392	358	1	729.5	0.0244969386	432	1	729.5	0.0242740145	413
1000	6	1	0.9487284594	400	1	729.5	0.0205700024	188	1	729.5	0.0237537716	370
10000	6	1	0.9462287809	422	1	729.5	0.021116496	212	1	729.5	0.0240405702	394
50000	6	1	0.9478684414	404	1	729.5	0.0233119334	351	1	729.5	0.0242345082	410
100000	6	1	0.9480774177	403	1	729.5	0.0272713539	582	1	729.5	0.0242243972	408
500000	6	1	0.947820216	405	1	729.5	0.020197891	172	1	729.5	0.0242312516	409
10	7	0.1	0.9465020576	415.5	0.9952256944	1500	0.1585524799	1500	0.9994876061	1489	0.1460593487	1489
50	7	0.1	0.8438705633	1196	0.9998613522	1485	0.1331603044	1485	0.9999879437	1466	0.1381203179	1466
100	7	0.1	0.8848460005	839	1	729.5	0.1373630631	1447	1	729.5	0.1363161155	1447
200	7	0.1	0.888438786	785	1	729.5	0.1318835239	1408	1	729.5	0.1369448389	1448
500	7	0.1	0.8893229167	778	1	729.5	0.132860474	1413	1	729.5	0.1333263748	1404
1000	7	0.1	0.8912840792	760	1	729.5	0.1317971137	1406	1	729.5	0.1336311777	1407
10000	7	0.1	0.8843958976	845	1	729.5	0.131708114	1405	1	729.5	0.1337561703	1411
50000	7	0.1	0.8869759516	799	1	729.5	0.1352644729	1432	1	729.5	0.1337275148	1410
100000	7	0.1	0.8857220936	822.5	1	729.5	0.1322212719	1411	1	729.5	0.1337064917	1409
500000	7	0.1	0.8858828447	817	1	729.5	0.1304257082	1394	1	729.5	0.1336519084	1408
10	7	0.2	0.8225790895	1331	0.9999819155	1469	0.0971110475	1469	0.999963831	1475	0.0980362745	1475
50	7	0.2	0.8794528035	878	1	729.5	0.0861297471	1331	1	729.5	0.0789409062	1297
100	7	0.2	0.8884950489	784	1	729.5	0.0800295084	1309	1	729.5	0.0765506368	1266
200	7	0.2	0.8967255015	710	1	729.5	0.0748802284	1254	1	729.5	0.075209199	1259
500	7	0.2	0.9047309028	634	1	729.5	0.0755900493	1261	1	729.5	0.0780175906	1278
1000	7	0.2	0.9080262989	614	1	729.5	0.0776270375	1280	1	729.5	0.0783048973	1287
10000	7	0.2	0.9008648405	659	1	729.5	0.0791911118	1294	1	729.5	0.077459986	1272
50000	7	0.2	0.9009934414	656.5	1	729.5	0.0762494009	1267	1	729.5	0.0769903807	1271
100000	7	0.2	0.9007362397	661	1	729.5	0.0758969333	1263	1	729.5	0.0769535756	1269
500000	7	0.2	0.9007683899	660	1	729.5	0.0769974764	1276	1	729.5	0.0769494172	1268
10	7	0.3	0.8947402263	732	1	729.5	0.0566421516	1171	1	729.5	0.0570087713	1173
50	7	0.3	0.889226466	780	1	729.5	0.0633815606	1190	1	729.5	0.0518116246	1117
100	7	0.3	0.8896444187	774	1	729.5	0.0546745421	1155	1	729.5	0.0516182569	1113
200	7	0.3	0.8895801183	775	1	729.5	0.0499416326	1098	1	729.5	0.0519999332	1120
500	7	0.3	0.8899418081	770	1	729.5	0.0511947263	1109	1	729.5	0.0510602041	1106
1000	7	0.3	0.8989197531	679	1	729.5	0.0498332219	1097	1	729.5	0.0516559397	1114
10000	7	0.3	0.903991448	639	1	729.5	0.0491822206	1090	1	729.5	0.0514719762	1112
50000	7	0.3	0.9030349794	643	1	729.5	0.0515469105	1115	1	729.5	0.0513207877	1109
100000	7	0.3	0.9026974023	645	1	729.5	0.0534968042	1135	1	729.5	0.0513043375	1108
500000	7	0.3	0.902649177	647	1	729.5	0.0527971555	1124	1	729.5	0.0513224966	1110
10	7	0.4	0.9308690201	493	1	729.5	0.0516397779	1117	1	729.5	0.052572701	1128
50	7	0.4	0.9294383359	501	1	729.5	0.0474868403	1071	1	729.5	0.0419655944	1010
100	7	0.4	0.9592978395	311.5	1	729.5	0.0364482129	901	1	729.5	0.0426174847	1021
200	7	0.4	0.9178240741	558	1	729.5	0.0390588054	944	1	729.5	0.0387087594	953
500	7	0.4	0.9294222608	502	1	729.5	0.0400576668	969	1	729.5	0.0375469336	929
1000	7	0.4	0.9062419624	622	1	729.5	0.0397557822	961	1	729.5	0.0377373415	935
10000	7	0.4	0.9107188786	601	1	729.5	0.0389906127	943	1	729.5	0.0381352687	945
50000	7	0.4	0.9055185828	629	1	729.5	0.039862296	964	1	729.5	0.0382453308	946
100000	7	0.4	0.9058963477	626	1	729.5	0.0394938973	954	1	729.5	0.0383264507	947
500000	7	0.4	0.9055426955	628	1	729.5	0.0380891729	926	1	729.5	0.0383346415	948
10	7	0.5	0.8256815844	1318.5	1	729.5	0.0483045892	1080	1	729.5	0.0387298335	954
50	7	0.5	0.94219393	448	1	729.5	0.0423477666	1011	1	729.5	0.0321022671	794
100	7	0.5	0.8994502315	676	1	729.5	0.0340016339	845	1	729.5	0.032829526	824
200	7	0.5	0.8988072274	683	1	729.5	0.0349374441	875	1	729.5	0.0330482602	834
500	7	0.5	0.9250578704	517	1	729.5	0.0320252505	774	1	729.5	0.0314529631	768
1000	7	0.5	0.9184510031	552	1	729.5	0.0309884387	739	1	729.5	0.0311140599	758
10000	7	0.5	0.9093524949	608	1	729.5	0.0325908614	789	1	729.5	0.031041664	754
50000	7	0.5	0.9081468621	612	1	729.5	0.0321452	777	1	729.5	0.031032758	753
100000	7	0.5	0.9105742027	603	1	729.5	0.0315677784	761	1	729.5	0.0310201461	751
500000	7	0.5	0.9112654321	595	1	729.5	0.0342473072	853	1	729.5	0.0310443778	755
10	7	0.6	0.8843878601	846	1	729.5	0.0343592135	857	1	729.5	0.0399652627	977
50	7	0.6	0.9242139275	523	1	729.5	0.0287034648	646	1	729.5	0.0263206721	531.5
100	7	0.6	0.9162165638	567	1	729.5	0.0307521454	724	1	729.5	0.0265779775	550
200	7	0.6	0.8988634902	681	1	729.5	0.0300028934	697	1	729.5	0.0260861287	523
500	7	0.6	0.8976819702	699	1	729.5	0.0278299399	607	1	729.5	0.0260327785	518
1000	7	0.6	0.9026893647	646	1	729.5	0.0279441904	613	1	729.5	0.0265413462	544
10000	7	0.6	0.9107590664	600	1	729.5	0.0284844931	638	1	729.5	0.026708876	565
50000	7	0.6	0.912503215	592	1	729.5	0.0296109089	681	1	729.5	0.0266516307	559
100000	7	0.6	0.9122942387	593	1	729.5	0.0287896126	649	1	729.5	0.0266544117	560
500000	7	0.6	0.9122781636	594	1	729.5	0.0317776515	767	1	729.5	0.026649633	558
10	7	0.7	0.6804912551	1495	1	729.5	0.0367045259	904	1	729.5	0.0273861279	594.5
50	7	0.7	0.8889531893	782	1	729.5	0.0305232152	720	1	729.5	0.0272845092	592
100	7	0.7	0.8996270576	673.5	1	729.5	0.0283700742	629	1	729.5	0.0254105184	470
200	7	0.7	0.8957690329	722	1	729.5	0.0282934769	624	1	729.5	0.0253085131	463
500	7	0.7	0.9146090535	574	1	729.5	0.0253601831	485	1	729.5	0.0231149302	337
1000	7	0.7	0.9087175283	610	1	729.5	0.026520092	546	1	729.5	0.0233664349	345
10000	7	0.7	0.9149064429	571	1	729.5	0.0274730815	592	1	729.5	0.0237247907	366
50000	7	0.7	0.9140866127	580	1	729.5	0.0239904942	391	1	729.5	0.0238718373	383
100000	7	0.7	0.9141750257	578	1	729.5	0.0246129512	438	1	729.5	0.023872628	384
500000	7	0.7	0.9148662551	572	1	729.5	0.0248133131	454	1	729.5	0.0238753891	386
10	7	0.8	0.8319830247	1280	1	729.5	0.0300462606	701	1	729.5	0.0305050087	734
50	7	0.8	0.9304269547	495	1	729.5	0.0250776572	471	1	729.5	0.0255712512	485
100	7	0.8	0.9180169753	557	1	729.5	0.0276259741	601	1	729.5	0.0228977194	323
200	7	0.8	0.9422903807	446	1	729.5	0.0226300255	295	1	729.5	0.0219951068	252
500	7	0.8	0.9267457562	509.5	1	729.5	0.0244354024	422	1	729.5	0.0220532185	259
1000	7	0.8	0.929848251	500	1	729.5	0.0248724245	458	1	729.5	0.0218359413	239
10000	7	0.8	0.9197370113	541	1	729.5	0.0241118905	399	1	729.5	0.0216669417	223
50000	7	0.8	0.9185876415	550	1	729.5	0.0331487191	812	1	729.5	0.0218599673	241
100000	7	0.8	0.9168595679	565	1	729.5	0.0217051216	241	1	729.5	0.0219326267	247
500000	7	0.8	0.9175347222	559	1	729.5	0.0250529443	469	1	729.5	0.0219094474	246
10	7	0.9	0.8794367284	879	1	729.5	0.0389087251	940.5	1	729.5	0.0244381305	437
50	7	0.9	0.9099794239	606	1	729.5	0.022310934	275	1	729.5	0.0185292561	79
100	7	0.9	0.8944187243	736	1	729.5	0.0243070634	407	1	729.5	0.0214119645	203
200	7	0.9	0.89804366	692	1	729.5	0.021083498	211	1	729.5	0.0206087899	154
500	7	0.9	0.9197450489	539.5	1	729.5	0.0232779104	344	1	729.5	0.0209880919	173
1000	7	0.9	0.9267457562	509.5	1	729.5	0.023528942	364	1	729.5	0.0209771701	171
10000	7	0.9	0.9137249228	582	1	729.5	0.0230753542	334	1	729.5	0.0207216081	160
50000	7	0.9	0.9188850309	547	1	729.5	0.021219091	217	1	729.5	0.0205157578	147
100000	7	0.9	0.9189171811	546	1	729.5	0.0212087917	216	1	729.5	0.0205152563	146
500000	7	0.9	0.9183224023	553	1	729.5	0.0239465298	388	1	729.5	0.020470584	143
10	7	1	0.9053015689	631	1	729.5	0.0278886676	609	1	729.5	0.0244381305	437
50	7	1	0.9171248071	563	1	729.5	0.0239559781	389	1	729.5	0.0169803808	53
100	7	1	0.9260384516	515	1	729.5	0.0215992541	235	1	729.5	0.0199339186	119
200	7	1	0.9067402906	619	1	729.5	0.0251923158	479	1	729.5	0.0195718051	106
500	7	1	0.919061857	545	1	729.5	0.0226909184	302	1	729.5	0.0194841816	103
1000	7	1	0.9336902006	482	1	729.5	0.021154163	213	1	729.5	0.019472987	102
10000	7	1	0.9217463992	532	1	729.5	0.025747331	505	1	729.5	0.0192718397	95
50000	7	1	0.91875643	548	1	729.5	0.0263323931	530	1	729.5	0.0194233488	99
100000	7	1	0.9181616512	554	1	729.5	0.0243765217	416	1	729.5	0.0194643451	101
500000	7	1	0.9184992284	551	1	729.5	0.0232302817	340	1	729.5	0.0194250052	100
10	8	0.1	0.775462963	1469	0.9985050154	1493	0.1536138738	1493	0.9967447917	1501	0.1619327707	1501
50	8	0.1	0.8371270576	1248	0.9998613522	1485	0.1385400063	1485	1	729.5	0.1334770059	1406
100	8	0.1	0.8547614455	1078	0.9999879437	1465	0.1315711679	1465	1	729.5	0.1318363885	1390
200	8	0.1	0.8526073817	1100	1	729.5	0.135002572	1429	1	729.5	0.1304197284	1386
500	8	0.1	0.8595036008	1033	1	729.5	0.1277152867	1368	1	729.5	0.1299477245	1384
1000	8	0.1	0.8793322402	881	1	729.5	0.127342359	1365	1	729.5	0.130038349	1385
10000	8	0.1	0.880465535	872	1	729.5	0.1340647973	1422	1	729.5	0.1296426584	1379
50000	8	0.1	0.8792277521	883	1	729.5	0.131825023	1407	1	729.5	0.1295005282	1378
100000	8	0.1	0.8792197145	884	1	729.5	0.1303179866	1392	1	729.5	0.1293508935	1377
500000	8	0.1	0.8799029064	875	1	729.5	0.1300855709	1389	1	729.5	0.1292494278	1376
10	8	0.2	0.8530092593	1092.5	0.9999758873	1472	0.0936156445	1472	0.9999819155	1471.5	0.097894501	1471.5
50	8	0.2	0.8567869084	1063	1	729.5	0.0751590905	1258	1	729.5	0.0789796036	1300
100	8	0.2	0.8786490484	886	1	729.5	0.0801864148	1311	1	729.5	0.0755967004	1263
200	8	0.2	0.8833912037	855	1	729.5	0.0754912155	1260	1	729.5	0.0747256556	1249
500	8	0.2	0.8939203961	739	1	729.5	0.0741714605	1247	1	729.5	0.0733504147	1243
1000	8	0.2	0.898132073	689	1	729.5	0.0763351073	1268	1	729.5	0.072435594	1235
10000	8	0.2	0.8980115098	694	1	729.5	0.0727429357	1239	1	729.5	0.0725417905	1236
50000	8	0.2	0.898598251	685	1	729.5	0.0749625366	1256	1	729.5	0.0725911163	1237
100000	8	0.2	0.8985661008	687	1	729.5	0.0773091013	1277	1	729.5	0.0726708729	1239
500000	8	0.2	0.8986304012	684	1	729.5	0.0747143188	1253	1	729.5	0.0726437425	1238
10	8	0.3	0.6495627572	1498	1	729.5	0.0614636297	1187	0.9999879437	1466	0.0766485486	1466
50	8	0.3	0.8523742927	1104	1	729.5	0.0605117069	1186	1	729.5	0.05166129	1115
100	8	0.3	0.8945875129	734	1	729.5	0.0500791041	1101	1	729.5	0.0498998998	1095
200	8	0.3	0.8912438915	761	1	729.5	0.0516263283	1116	1	729.5	0.0501234587	1099
500	8	0.3	0.8940409594	738	1	729.5	0.0489899083	1087	1	729.5	0.0491886956	1086
1000	8	0.3	0.8980838477	690	1	729.5	0.0502631962	1104	1	729.5	0.0486499258	1081
10000	8	0.3	0.8978427212	696	1	729.5	0.0521207426	1122	1	729.5	0.0481838725	1079
50000	8	0.3	0.8979552469	695	1	729.5	0.0503872292	1105	1	729.5	0.0480898474	1077
100000	8	0.3	0.8984776878	688	1	729.5	0.0536546923	1138	1	729.5	0.0481277423	1078
500000	8	0.3	0.8980195473	693	1	729.5	0.0482021261	1079	1	729.5	0.0480528278	1076
10	8	0.4	0.8909465021	762.5	1	729.5	0.0562731434	1167	1	729.5	0.0468448977	1070.5
50	8	0.4	0.9133712706	587	1	729.5	0.0425245027	1014	1	729.5	0.0348329346	871
100	8	0.4	0.9049318416	633	1	729.5	0.0389069403	939	1	729.5	0.0354338194	888
200	8	0.4	0.8938400206	741	1	729.5	0.0400962384	970	1	729.5	0.0352500985	883
500	8	0.4	0.8958976337	719	1	729.5	0.0374109313	918	1	729.5	0.0359670374	898
1000	8	0.4	0.8933175797	745	1	729.5	0.0394965188	955	1	729.5	0.0360865472	903
10000	8	0.4	0.8958815586	720	1	729.5	0.0396777329	960	1	729.5	0.0362376393	911
50000	8	0.4	0.896878215	708	1	729.5	0.0408749912	985	1	729.5	0.0359832605	900
100000	8	0.4	0.897038966	706	1	729.5	0.039563395	956	1	729.5	0.0360479519	902
500000	8	0.4	0.8972318673	703	1	729.5	0.0390684462	945	1	729.5	0.0361138276	905
10	8	0.5	0.8868955761	801	1	729.5	0.0437797518	1034	1	729.5	0.0439380878	1037
50	8	0.5	0.8547132202	1079	1	729.5	0.0329983165	805	1	729.5	0.0348807492	872
100	8	0.5	0.8754742155	908	1	729.5	0.0328337563	795	1	729.5	0.0336815149	848
200	8	0.5	0.8897890947	773	1	729.5	0.0357081145	891	1	729.5	0.0316820138	780
500	8	0.5	0.8937033822	742	1	729.5	0.0307859997	728	1	729.5	0.0309879905	749
1000	8	0.5	0.8932613169	746	1	729.5	0.0318546613	769	1	729.5	0.0304823947	732
10000	8	0.5	0.8931648663	747	1	729.5	0.0297587966	685	1	729.5	0.0298488202	715
50000	8	0.5	0.8971675669	704	1	729.5	0.0328397811	796	1	729.5	0.0297286996	711
100000	8	0.5	0.8969264403	707	1	729.5	0.0318943536	771	1	729.5	0.0296815317	708
500000	8	0.5	0.8968299897	709	1	729.5	0.0334954386	824	1	729.5	0.0296253448	704
10	8	0.6	0.8169367284	1362	1	729.5	0.0335410197	827	1	729.5	0.0447213595	1047
50	8	0.6	0.8915814686	758.5	1	729.5	0.028848262	651	1	729.5	0.0281563097	632
100	8	0.6	0.8735693158	927	1	729.5	0.0302260006	704	1	729.5	0.0271211275	581
200	8	0.6	0.8849424511	838	1	729.5	0.0338706691	839	1	729.5	0.0269625512	577
500	8	0.6	0.887884195	790	1	729.5	0.0280237994	617	1	729.5	0.0268072337	572
1000	8	0.6	0.8846611368	842	1	729.5	0.0266158631	553	1	729.5	0.0266580194	561
10000	8	0.6	0.8945071373	735	1	729.5	0.0272018012	578	1	729.5	0.0257964896	501
50000	8	0.6	0.8963155864	713	1	729.5	0.0268566774	564	1	729.5	0.0258800056	506
100000	8	0.6	0.8965245628	711	1	729.5	0.0276215609	600	1	729.5	0.0259091584	508
500000	8	0.6	0.896412037	712	1	729.5	0.0277697814	605	1	729.5	0.0258713847	505
10	8	0.7	0.7502572016	1484	1	729.5	0.0365148372	903	1	729.5	0.0353553391	886.5
50	8	0.7	0.8758037551	906	1	729.5	0.0313935591	752	1	729.5	0.0263206721	531.5
100	8	0.7	0.8857301312	821	1	729.5	0.0283823106	632	1	729.5	0.0245995709	443
200	8	0.7	0.8935024434	743	1	729.5	0.0239008368	386	1	729.5	0.0237675374	373
500	8	0.7	0.9010657793	655	1	729.5	0.0240357373	394	1	729.5	0.0236437683	362
1000	8	0.7	0.9039432227	640	1	729.5	0.0260922243	520	1	729.5	0.0237753082	374
10000	8	0.7	0.9019177598	651	1	729.5	0.0238524964	382	1	729.5	0.0234710268	351
50000	8	0.7	0.8985821759	686	1	729.5	0.0236319931	372	1	729.5	0.0234065388	349
100000	8	0.7	0.8977623457	697	1	729.5	0.0266031008	552	1	729.5	0.023392643	347
500000	8	0.7	0.8974890689	702	1	729.5	0.0254239086	489	1	729.5	0.0233985706	348
10	8	0.8	0.9466949588	414	1	729.5	0.0436208411	1030	1	729.5	0.031841622	783
50	8	0.8	0.9464377572	417	1	729.5	0.0236290781	371	1	729.5	0.0256580072	493
100	8	0.8	0.9090952932	609	1	729.5	0.02570938	504	1	729.5	0.0240918382	400
200	8	0.8	0.9126318158	590	1	729.5	0.0242677484	404	1	729.5	0.0238623076	381
500	8	0.8	0.9108715921	598	1	729.5	0.0231438737	338	1	729.5	0.0226586996	310
1000	8	0.8	0.9006478266	662.5	1	729.5	0.0229838712	323	1	729.5	0.0218255075	237
10000	8	0.8	0.8977060828	698	1	729.5	0.0217501063	246	1	729.5	0.021381981	201
50000	8	0.8	0.8997878086	671	1	729.5	0.0240727243	396	1	729.5	0.0217137349	232
100000	8	0.8	0.8996270576	673.5	1	729.5	0.0226400916	296	1	729.5	0.0216894055	227
500000	8	0.8	0.9000289352	667	1	729.5	0.0247409925	448	1	729.5	0.0217120856	231
10	8	0.9	0.8847897377	841	1	729.5	0.0273861279	585	1	729.5	0.025819889	502.5
50	8	0.9	0.8988715278	680	1	729.5	0.0221735578	264	1	729.5	0.0254187158	473
100	8	0.9	0.9060088735	625	1	729.5	0.0233571307	355	1	729.5	0.0250499501	454
200	8	0.9	0.9028581533	644	1	729.5	0.0227928473	309	1	729.5	0.022220486	276
500	8	0.9	0.8999646348	669	1	729.5	0.0230487406	331	1	729.5	0.0217025344	229
1000	8	0.9	0.90194991	650	1	729.5	0.02380622	377	1	729.5	0.0215198874	215
10000	8	0.9	0.89922518	677.5	1	729.5	0.021606278	236	1	729.5	0.0206272652	155
50000	8	0.9	0.8996431327	672	1	729.5	0.0222316722	268	1	729.5	0.0205249455	150
100000	8	0.9	0.8998842593	670	1	729.5	0.0273984706	588	1	729.5	0.0205465162	152
500000	8	0.9	0.9006076389	664	1	729.5	0.0238210804	379	1	729.5	0.0204587656	141
10	8	1	0.8634259259	1001	1	729.5	0.0372677996	910	1	729.5	0.0158113883	42
50	8	1	0.9075601209	616	1	729.5	0.0227303028	304	1	729.5	0.0201521987	129
100	8	1	0.8962914738	714	1	729.5	0.0245232316	434	1	729.5	0.0192678489	94
200	8	1	0.900157536	665	1	729.5	0.0216313815	238	1	729.5	0.0200797023	127
500	8	1	0.9146653164	573	1	729.5	0.0190784928	141	1	729.5	0.0199777654	122
1000	8	1	0.8980677726	691	1	729.5	0.021278804	218	1	729.5	0.0194034648	97
10000	8	1	0.9025205761	649	1	729.5	0.0232632644	342	1	729.5	0.0196196914	109
50000	8	1	0.9012184928	654	1	729.5	0.0268583876	565	1	729.5	0.0196799602	110
100000	8	1	0.9009934414	656.5	1	729.5	0.0230331908	326	1	729.5	0.0195919372	107
500000	8	1	0.9009612912	658	1	729.5	0.0028105078	2	1	729.5	0.0195375007	105
10	9	0.1	0.8307613169	1290	0.9973054109	1498	0.1576740661	1498	0.9997950424	1487	0.1404358296	1487
50	9	0.1	0.895552019	724	0.9999819155	1469	0.130326513	1469	0.9999879437	1466	0.1366280433	1466
100	9	0.1	0.9323559671	490	1	729.5	0.1312667979	1403	1	729.5	0.1344185007	1415
200	9	0.1	0.9026170267	648	1	729.5	0.1305469264	1395	1	729.5	0.1321525844	1393
500	9	0.1	0.8915814686	758.5	1	729.5	0.1309262939	1402	1	729.5	0.1324973585	1398
1000	9	0.1	0.8650575489	993	1	729.5	0.127837815	1371	1	729.5	0.1326733091	1401
10000	9	0.1	0.8737220293	922	1	729.5	0.129580201	1386	1	729.5	0.1319318735	1391
50000	9	0.1	0.8728298611	930	1	729.5	0.1319266388	1409	1	729.5	0.1316271836	1387
100000	9	0.1	0.8732156636	928	1	729.5	0.1306823504	1396	1	729.5	0.1316926235	1388
500000	9	0.1	0.8736496914	925	1	729.5	0.1308290405	1398	1	729.5	0.1317967869	1389
10	9	0.2	0.7562371399	1480	1	729.5	0.0898300865	1337	0.9999939718	1460	0.0989528507	1460
50	9	0.2	0.8084169239	1404	1	729.5	0.0732423678	1242	1	729.5	0.0749851837	1251
100	9	0.2	0.8383809156	1238	1	729.5	0.0808865804	1315	1	729.5	0.0731503399	1241
200	9	0.2	0.8774434156	890.5	1	729.5	0.0711297719	1231	1	729.5	0.0745227873	1246
500	9	0.2	0.8902472351	768	1	729.5	0.0742443039	1248	1	729.5	0.0747991013	1250
1000	9	0.2	0.8901025592	769	1	729.5	0.0760276448	1265	1	729.5	0.0750618911	1254
10000	9	0.2	0.8925540123	751	1	729.5	0.0783769481	1285	1	729.5	0.0753819063	1262
50000	9	0.2	0.8953350051	727	1	729.5	0.0764898385	1270	1	729.5	0.075178285	1257
100000	9	0.2	0.8960985725	717	1	729.5	0.0745444688	1250	1	729.5	0.0752254593	1260
500000	9	0.2	0.8959458591	718	1	729.5	0.0746810297	1252	1	729.5	0.0751812499	1258
10	9	0.3	0.6557998971	1497	1	729.5	0.0654047229	1197	1	729.5	0.070513986	1228
50	9	0.3	0.7427340535	1488	1	729.5	0.0514133575	1114	1	729.5	0.055797252	1166
100	9	0.3	0.8622122557	1010	1	729.5	0.0497004918	1096	1	729.5	0.051692198	1116
200	9	0.3	0.8871367027	796	1	729.5	0.0500898498	1102	1	729.5	0.0501400815	1100
500	9	0.3	0.8899176955	771	1	729.5	0.0485578121	1084	1	729.5	0.0500392624	1097
1000	9	0.3	0.8947080761	733	1	729.5	0.049416484	1093	1	729.5	0.0494383876	1089
10000	9	0.3	0.895158179	728	1	729.5	0.0483907297	1081	1	729.5	0.049974297	1096
50000	9	0.3	0.8928433642	750	1	729.5	0.0471415956	1067	1	729.5	0.0500789722	1098
100000	9	0.3	0.8933497299	744	1	729.5	0.0492900565	1092	1	729.5	0.0501545598	1101
500000	9	0.3	0.8929398148	748	1	729.5	0.0501363187	1103	1	729.5	0.0501887879	1102
10	9	0.4	0.8202160494	1340	1	729.5	0.0545180908	1152	1	729.5	0.0498609177	1094
50	9	0.4	0.8538451646	1086	1	729.5	0.0426223728	1019	1	729.5	0.0394053014	968
100	9	0.4	0.892111947	753	1	729.5	0.0357188092	892	1	729.5	0.0379601399	941
200	9	0.4	0.8760448817	905	1	729.5	0.0368612262	905	1	729.5	0.0365675744	921
500	9	0.4	0.8811728395	869	1	729.5	0.037433274	919	1	729.5	0.0371779505	928
1000	9	0.4	0.8877234439	792	1	729.5	0.038656536	935	1	729.5	0.038005007	942
10000	9	0.4	0.8860275206	813	1	729.5	0.037851987	925	1	729.5	0.037557375	931
50000	9	0.4	0.8859792953	814.5	1	729.5	0.0381964153	928	1	729.5	0.0377818275	937
100000	9	0.4	0.8853764789	828	1	729.5	0.0383248771	929	1	729.5	0.0377620772	936
500000	9	0.4	0.885159465	832	1	729.5	0.0358360603	894	1	729.5	0.0378150841	938
10	9	0.5	0.6228780864	1500	1	729.5	0.0401386486	971	1	729.5	0.0404831927	985.5
50	9	0.5	0.8494084362	1143	1	729.5	0.0332415403	815	1	729.5	0.031841622	785
100	9	0.5	0.8852237654	831	1	729.5	0.0300138857	699	1	729.5	0.0313935591	767
200	9	0.5	0.8886879501	783	1	729.5	0.0294327152	675	1	729.5	0.0319819828	791
500	9	0.5	0.8898775077	772	1	729.5	0.0315088171	757	1	729.5	0.0297198961	710
1000	9	0.5	0.8865821116	808	1	729.5	0.0308143185	730	1	729.5	0.0297927098	712
10000	9	0.5	0.8851273148	833	1	729.5	0.0316515819	763	1	729.5	0.0308324376	741
50000	9	0.5	0.8845807613	843	1	729.5	0.0295837407	680	1	729.5	0.0310193816	750
100000	9	0.5	0.8845244985	844	1	729.5	0.0347539262	868	1	729.5	0.0309605811	747
500000	9	0.5	0.8850630144	834.5	1	729.5	0.0329219149	802	1	729.5	0.031023095	752
10	9	0.6	0.7966820988	1449	1	729.5	0.0363241579	899	1	729.5	0.0397911213	974
50	9	0.6	0.8793081276	882	1	729.5	0.0275781717	597	1	729.5	0.0303498124	730
100	9	0.6	0.8850389017	837	1	729.5	0.0257741257	508	1	729.5	0.0282989988	642
200	9	0.6	0.8909465021	762.5	1	729.5	0.0311381331	743	1	729.5	0.0267245466	566
500	9	0.6	0.8907696759	765	1	729.5	0.0273811573	583	1	729.5	0.0283825063	650
1000	9	0.6	0.8822659465	863	1	729.5	0.026117124	521	1	729.5	0.0274826713	604
10000	9	0.6	0.884211034	851	1	729.5	0.026435999	537	1	729.5	0.027475209	603
50000	9	0.6	0.8850469393	836	1	729.5	0.0259974043	516	1	729.5	0.0269694337	578
100000	9	0.6	0.8857381687	820	1	729.5	0.0280208059	616	1	729.5	0.0269556296	575
500000	9	0.6	0.8857220936	822.5	1	729.5	0.0278546008	608	1	729.5	0.0269558934	576
10	9	0.7	0.9378858025	464	1	729.5	0.0406543697	979	1	729.5	0.0309569594	746
50	9	0.7	0.8668338477	976	1	729.5	0.0313049517	749	1	729.5	0.0232617951	342
100	9	0.7	0.8763503086	902	1	729.5	0.0264994759	542	1	729.5	0.0209165007	168
200	9	0.7	0.8594875257	1034	1	729.5	0.0231105435	336	1	729.5	0.0227829432	314
500	9	0.7	0.8557339892	1069	1	729.5	0.020264501	175	1	729.5	0.0237790758	376
1000	9	0.7	0.8754179527	909	1	729.5	0.0239598913	390	1	729.5	0.0237442976	368
10000	9	0.7	0.8869598765	800	1	729.5	0.0228350501	312	1	729.5	0.0241274466	403
50000	9	0.7	0.8861400463	810	1	729.5	0.0230512594	332	1	729.5	0.0242373111	411
100000	9	0.7	0.8857703189	819	1	729.5	0.0244666585	428	1	729.5	0.0242881626	415
500000	9	0.7	0.8858506944	818	1	729.5	0.0221947869	265	1	729.5	0.0242911579	416
10	9	0.8	0.9031635802	642	1	729.5	0.0372677996	910	1	729.5	0.0368932394	926
50	9	0.8	0.9077932099	615	1	729.5	0.0236055549	368	1	729.5	0.0262572741	528
100	9	0.8	0.8752572016	913	1	729.5	0.0248774775	459	1	729.5	0.0240889555	399
200	9	0.8	0.8843315972	847	1	729.5	0.023035299	327	1	729.5	0.0229915443	332
500	9	0.8	0.8787937243	885	1	729.5	0.0260504852	517	1	729.5	0.0220285169	257
1000	9	0.8	0.8839940201	852	1	729.5	0.0244463699	424	1	729.5	0.0223609903	282
10000	9	0.8	0.8842753344	849	1	729.5	0.0214126909	226	1	729.5	0.0223739221	283
50000	9	0.8	0.8870724023	797	1	729.5	0.0222741178	273	1	729.5	0.0224263484	290
100000	9	0.8	0.885464892	825	1	729.5	0.0200879562	165	1	729.5	0.0224300466	292
500000	9	0.8	0.88593107	816	1	729.5	0.0232711707	343	1	729.5	0.0224534534	295
10	9	0.9	0.9135561343	585	1	729.5	0.0314024061	753	1	729.5	0.0266145324	555
50	9	0.9	0.9046585648	635	1	729.5	0.0206289979	190	1	729.5	0.0208699678	166
100	9	0.9	0.8962271734	715	1	729.5	0.0233630763	356	1	729.5	0.0216954936	228
200	9	0.9	0.8747427984	915	1	729.5	0.0240037613	392	1	729.5	0.021096669	178
500	9	0.9	0.8882378472	787	1	729.5	0.0216907558	240	1	729.5	0.0223151667	278
1000	9	0.9	0.890785751	764	1	729.5	0.0178650808	104	1	729.5	0.0216403687	221
10000	9	0.9	0.8866142618	807	1	729.5	0.0205571639	186	1	729.5	0.0214136486	204
50000	9	0.9	0.8866544496	805	1	729.5	0.0234627394	360	1	729.5	0.0211687688	180
100000	9	0.9	0.8867026749	804	1	729.5	0.0237820246	375	1	729.5	0.0211177043	179
500000	9	0.9	0.8870402521	798	1	729.5	0.0238385707	380	1	729.5	0.0210667894	176
10	9	1	0.937194573	465	1	729.5	0.0229734146	320.5	1	729.5	0.0322748612	798
50	9	1	0.89922518	677.5	1	729.5	0.0210554823	210	1	729.5	0.022852182	317
100	9	1	0.8570923354	1057	1	729.5	0.0234846285	361	1	729.5	0.0224289	291
200	9	1	0.8645270705	997	1	729.5	0.0191322154	143	1	729.5	0.0207129857	159
500	9	1	0.8667615098	977	1	729.5	0.0252215737	480	1	729.5	0.0200388512	123
1000	9	1	0.8794045782	880	1	729.5	0.0187140767	130	1	729.5	0.0195169798	104
10000	9	1	0.8877555941	791	1	729.5	0.0188808611	135	1	729.5	0.0197941083	114
50000	9	1	0.8893952546	777	1	729.5	0.017849784	103	1	729.5	0.0200776881	126
100000	9	1	0.8883423354	786	1	729.5	0.0194229162	150	1	729.5	0.0200718204	125
500000	9	1	0.8868634259	802	1	729.5	0.0181949673	111	1	729.5	0.0201033992	128
10	10	0.1	0.6113200874	1501	0.9976128472	1496	0.1517032923	1496	0.9992223669	1493	0.1439521525	1493
50	10	0.1	0.7733169367	1471	0.9999879437	1465	0.1311402981	1465	0.999963831	1475	0.1391142616	1475
100	10	0.1	0.8397151492	1234	1	729.5	0.1320179912	1410	1	729.5	0.1331696912	1403
200	10	0.1	0.850541731	1130.5	1	729.5	0.127759268	1369	1	729.5	0.1339564865	1412
500	10	0.1	0.8592705118	1037	1	729.5	0.1282493448	1377	1	729.5	0.1327062755	1402
1000	10	0.1	0.8626060957	1006	1	729.5	0.1279348521	1374	1	729.5	0.1326618456	1400
10000	10	0.1	0.8690843621	957	1	729.5	0.1307385736	1397	1	729.5	0.132266708	1394
50000	10	0.1	0.8690200617	958	1	729.5	0.1285725753	1381	1	729.5	0.1322871167	1395
100000	10	0.1	0.8673241384	972	1	729.5	0.128986473	1383	1	729.5	0.1324337113	1397
500000	10	0.1	0.8677662037	970	1	729.5	0.1286850916	1382	1	729.5	0.132325471	1396
10	10	0.2	0.9567901235	353	0.9999578029	1476	0.0903696114	1476	0.9999879437	1466	0.0877971146	1466
50	10	0.2	0.8831983025	857	1	729.5	0.07143373	1235	1	729.5	0.0820365772	1326
100	10	0.2	0.885697981	824	1	729.5	0.0765451936	1271	1	729.5	0.0780535785	1280
200	10	0.2	0.8850630144	834.5	1	729.5	0.0727777248	1240	1	729.5	0.0765907686	1267
500	10	0.2	0.8611995242	1020	1	729.5	0.0740419176	1245	1	729.5	0.0769550013	1270
1000	10	0.2	0.8666007587	981	1	729.5	0.0704020991	1227	1	729.5	0.0764331498	1265
10000	10	0.2	0.8881896219	788	1	729.5	0.0743159486	1249	1	729.5	0.0746798563	1248
50000	10	0.2	0.8854407793	826	1	729.5	0.069788275	1223	1	729.5	0.0749983263	1252
100000	10	0.2	0.8871527778	795	1	729.5	0.0759486381	1264	1	729.5	0.0751268974	1256
500000	10	0.2	0.8863007973	809	1	729.5	0.071946767	1237	1	729.5	0.0750404593	1253
10	10	0.3	0.8860596708	812	1	729.5	0.0691214712	1220	1	729.5	0.0680073525	1213
50	10	0.3	0.8853523663	829	1	729.5	0.0517526167	1118	1	729.5	0.0537742193	1141
100	10	0.3	0.8800797325	874	1	729.5	0.0512306874	1110	1	729.5	0.0527678353	1133
200	10	0.3	0.8813335905	866	1	729.5	0.045488857	1054	1	729.5	0.0514542002	1111
500	10	0.3	0.8779980067	889	1	729.5	0.0481048046	1077	1	729.5	0.0505150693	1103
1000	10	0.3	0.8770415381	898	1	729.5	0.0466077455	1061	1	729.5	0.0498012438	1093
10000	10	0.3	0.8812049897	868	1	729.5	0.050002388	1100	1	729.5	0.049172866	1083
50000	10	0.3	0.8833269033	856	1	729.5	0.0478674836	1075	1	729.5	0.0492495625	1088
100000	10	0.3	0.8837127058	854	1	729.5	0.046633099	1062	1	729.5	0.0492404241	1087
500000	10	0.3	0.8838895319	853	1	729.5	0.0490331091	1088	1	729.5	0.0491883427	1085
10	10	0.4	0.9453205376	428	1	729.5	0.0456435465	1055	1	729.5	0.043140597	1028
50	10	0.4	0.8486046811	1152	1	729.5	0.0447648175	1045	1	729.5	0.0359783886	899
100	10	0.4	0.8606449331	1028	1	729.5	0.0373924383	916.5	1	729.5	0.0360997845	904
200	10	0.4	0.8716001157	941	1	729.5	0.033389536	821	1	729.5	0.0360266105	901
500	10	0.4	0.879766268	877	1	729.5	0.0361520708	897	1	729.5	0.0363278283	914
1000	10	0.4	0.8737782922	921	1	729.5	0.034852148	871	1	729.5	0.0366646022	923
10000	10	0.4	0.8772022891	896.5	1	729.5	0.0339143609	840	1	729.5	0.0361742097	908
50000	10	0.4	0.877346965	892.5	1	729.5	0.0370858171	908	1	729.5	0.0363420671	915
100000	10	0.4	0.8772022891	896.5	1	729.5	0.0384828084	932	1	729.5	0.0363653407	917
500000	10	0.4	0.8772344393	895	1	729.5	0.0402514729	973	1	729.5	0.036374417	918
10	10	0.5	0.7325745885	1490	1	729.5	0.0494413232	1095	1	729.5	0.039086798	960.5
50	10	0.5	0.8361384388	1251	1	729.5	0.0304776785	717	1	729.5	0.0327278339	821
100	10	0.5	0.8625900206	1007	1	729.5	0.0303131801	711	1	729.5	0.0337083076	850
200	10	0.5	0.8662471065	982	1	729.5	0.0300387481	700	1	729.5	0.0318895664	787
500	10	0.5	0.8618907536	1012	1	729.5	0.0302820079	709	1	729.5	0.030874657	743
1000	10	0.5	0.8680877058	964	1	729.5	0.0310186996	740	1	729.5	0.0300327368	720
10000	10	0.5	0.8757233796	907	1	729.5	0.0279791217	614	1	729.5	0.0295282069	698
50000	10	0.5	0.8702256944	950	1	729.5	0.0336505787	834	1	729.5	0.0296430129	706
100000	10	0.5	0.8736818416	924	1	729.5	0.0313118013	750	1	729.5	0.0296456984	707
500000	10	0.5	0.8742926955	917	1	729.5	0.0283374631	626	1	729.5	0.0296308681	705
10	10	0.6	0.7913451646	1452	1	729.5	0.0477260702	1074	1	729.5	0.0376386326	933
50	10	0.6	0.8483314043	1153	1	729.5	0.0241407907	401	1	729.5	0.0299629401	718
100	10	0.6	0.8784239969	887	1	729.5	0.0385717225	934	1	729.5	0.0268638543	573
200	10	0.6	0.8694139017	954	1	729.5	0.0251654249	477	1	729.5	0.0260094801	516
500	10	0.6	0.8800877701	873	1	729.5	0.0303496293	712	1	729.5	0.0262674281	529
1000	10	0.6	0.8772826646	894	1	729.5	0.0248707771	457	1	729.5	0.0259331405	509
10000	10	0.6	0.8724119084	932.5	1	729.5	0.0228746448	315	1	729.5	0.0259500361	512
50000	10	0.6	0.8705954218	948	1	729.5	0.0232884519	348	1	729.5	0.0257636187	498
100000	10	0.6	0.868441358	960	1	729.5	0.0246844481	442	1	729.5	0.0257841633	499
500000	10	0.6	0.8684092078	961	1	729.5	0.0264378526	538	1	729.5	0.025787035	500
10	10	0.7	0.9249614198	520	1	729.5	0.0339525813	842.5	1	729.5	0.0293446948	691
50	10	0.7	0.9136927726	584	1	729.5	0.0288193608	650	1	729.5	0.0267602524	571
100	10	0.7	0.8889612269	781	1	729.5	0.0286186614	642	1	729.5	0.0256417628	490
200	10	0.7	0.8895158179	776	1	729.5	0.024475044	431	1	729.5	0.0243441757	421
500	10	0.7	0.864768197	994	1	729.5	0.0243192882	409	1	729.5	0.0229041481	324
1000	10	0.7	0.8656764403	987	1	729.5	0.0220723558	261	1	729.5	0.0230934695	336
10000	10	0.7	0.8643582819	998	1	729.5	0.0244282495	421	1	729.5	0.0232157268	341
50000	10	0.7	0.8662390689	983	1	729.5	0.0232848678	346	1	729.5	0.0235446976	359
100000	10	0.7	0.866882073	974	1	729.5	0.0279412693	612	1	729.5	0.0235441751	358
500000	10	0.7	0.8680555556	965.5	1	729.5	0.0233186061	352	1	729.5	0.0235405343	357
10	10	0.8	0.7592592593	1479	1	729.5	0.0305050087	719	1	729.5	0.0293446948	692.5
50	10	0.8	0.8903517233	766	1	729.5	0.0181964588	112	1	729.5	0.02741654	599
100	10	0.8	0.8854166667	827	1	729.5	0.0234016856	358	1	729.5	0.0244835546	439
200	10	0.8	0.8813737783	865	1	729.5	0.0210133886	208	1	729.5	0.0239704679	390
500	10	0.8	0.8765271348	901	1	729.5	0.0228507233	314	1	729.5	0.0225960911	307
1000	10	0.8	0.877346965	892.5	1	729.5	0.0204257803	180	1	729.5	0.021975523	250
10000	10	0.8	0.8720019933	937	1	729.5	0.0190735364	140	1	729.5	0.0219568757	248
50000	10	0.8	0.8670026363	973	1	729.5	0.022239377	271	1	729.5	0.0221543888	269
100000	10	0.8	0.8666891718	979	1	729.5	0.0243704735	415	1	729.5	0.0221228433	264
500000	10	0.8	0.8666087963	980	1	729.5	0.0224921294	286	1	729.5	0.0221475801	267
10	10	0.9	0.8032407407	1426	1	729.5	0.0293446948	670	1	729.5	0.0324893145	808.5
50	10	0.9	0.8822016461	864	1	729.5	0.0224722051	284	1	729.5	0.0232737334	343
100	10	0.9	0.8919110082	756	1	729.5	0.0217434537	245	1	729.5	0.0229098475	325
200	10	0.9	0.8902552726	767	1	729.5	0.0208458296	204	1	729.5	0.022618515	309
500	10	0.9	0.8918306327	757	1	729.5	0.0226234883	294	1	729.5	0.0218356233	238
1000	10	0.9	0.8859792953	814.5	1	729.5	0.0197899034	158	1	729.5	0.02077933	163
10000	10	0.9	0.8683288323	962	1	729.5	0.0202272478	173	1	729.5	0.0211731827	181
50000	10	0.9	0.8677903164	968	1	729.5	0.0201784231	171	1	729.5	0.0213178481	195
100000	10	0.9	0.8667052469	978	1	729.5	0.0192512513	145	1	729.5	0.0213033621	191
500000	10	0.9	0.8658371914	985	1	729.5	0.0205096945	184	1	729.5	0.0213048725	193
10	10	1	0.9210390947	536	1	729.5	0.0273861279	585	1	729.5	0.0276385399	611.5
50	10	1	0.887345679	794	1	729.5	0.0199582898	162	1	729.5	0.0263944439	537
100	10	1	0.8713027263	943	1	729.5	0.02355549	366	1	729.5	0.0228095984	316
200	10	1	0.8724119084	932.5	1	729.5	0.0168067034	60	1	729.5	0.0214928929	211
500	10	1	0.8709490741	945.5	1	729.5	0.0247675863	450	1	729.5	0.0202258086	135
1000	10	1	0.8797984182	876	1	729.5	0.0172493559	78	1	729.5	0.0206599788	156
10000	10	1	0.8657246656	986	1	729.5	0.0176036533	95	1	729.5	0.0208095014	165
50000	10	1	0.8651298868	991	1	729.5	0.0203742963	177	1	729.5	0.0206942656	157
100000	10	1	0.8651138117	992	1	729.5	0.0169795158	67	1	729.5	0.020698008	158
500000	10	1	0.8654192387	989	1	729.5	0.0020257505	1	1	729.5	0.0207682736	162
10	11	0.1	0.7724408436	1472	0.9982458044	1495	0.1449616808	1495	0.9974802276	1500	0.1530704268	1500
50	11	0.1	0.8156507202	1372	1	729.5	0.1308497867	1400	0.9999879437	1466	0.1308243097	1466
100	11	0.1	0.8507426698	1125.5	1	729.5	0.1308359872	1399	1	729.5	0.1298888414	1383
200	11	0.1	0.861255787	1019	1	729.5	0.1293338971	1385	1	729.5	0.1298420515	1382
500	11	0.1	0.8709571116	944	1	729.5	0.1258075029	1358	1	729.5	0.1283646282	1372
1000	11	0.1	0.8722511574	935	1	729.5	0.1301607873	1391	1	729.5	0.1280833116	1369
10000	11	0.1	0.867492927	971	1	729.5	0.1281837048	1376	1	729.5	0.1282620136	1371
50000	11	0.1	0.8640930427	999	1	729.5	0.1282833301	1378	1	729.5	0.1284119451	1375
100000	11	0.1	0.8645511831	996	1	729.5	0.1304016936	1393	1	729.5	0.1283669784	1373
500000	11	0.1	0.8611271862	1022	1	729.5	0.1292203081	1384	1	729.5	0.1283709217	1374
10	11	0.2	0.6450456533	1499	1	729.5	0.0828318243	1327	0.999927662	1483	0.0945750731	1483
50	11	0.2	0.8160445602	1367	1	729.5	0.0754431353	1259	1	729.5	0.0731019076	1240
100	11	0.2	0.8257458848	1316	1	729.5	0.0718099343	1236	1	729.5	0.0734062138	1244
200	11	0.2	0.8616898148	1014	1	729.5	0.0701810654	1225	1	729.5	0.0723727331	1234
500	11	0.2	0.85976884	1031	1	729.5	0.0709991784	1230	1	729.5	0.070014562	1225
1000	11	0.2	0.861328125	1017	1	729.5	0.0705936041	1229	1	729.5	0.0705977553	1231
10000	11	0.2	0.8695425026	953	1	729.5	0.0727359069	1238	1	729.5	0.0704752745	1226
50000	11	0.2	0.8685538837	959	1	729.5	0.0741024712	1246	1	729.5	0.0704959485	1227
100000	11	0.2	0.8693094136	955	1	729.5	0.073147068	1241	1	729.5	0.0705832605	1229
500000	11	0.2	0.8691808128	956	1	729.5	0.0713072151	1233	1	729.5	0.0705940534	1230
10	11	0.3	0.8274659208	1308	1	729.5	0.0667707521	1203	1	729.5	0.0684145858	1218
50	11	0.3	0.8631687243	1002	1	729.5	0.0545180908	1153	1	729.5	0.0521269817	1123
100	11	0.3	0.8696791409	952	1	729.5	0.0485354967	1083	1	729.5	0.0511845788	1107
200	11	0.3	0.8875385802	793	1	729.5	0.046749183	1066	1	729.5	0.0491811419	1084
500	11	0.3	0.8736175412	926	1	729.5	0.0471954565	1068	1	729.5	0.0468957473	1072
1000	11	0.3	0.8736979167	923	1	729.5	0.0479340403	1076	1	729.5	0.04577029	1065
10000	11	0.3	0.8718171296	940	1	729.5	0.0466523677	1063	1	729.5	0.0449760879	1048
50000	11	0.3	0.8713429141	942	1	729.5	0.0454297822	1052	1	729.5	0.0449952276	1049
100000	11	0.3	0.8680555556	965.5	1	729.5	0.0454538995	1053	1	729.5	0.0450403608	1050
500000	11	0.3	0.8718492798	939	1	729.5	0.0489826787	1086	1	729.5	0.0450414251	1051
10	11	0.4	0.8928755144	749	1	729.5	0.05204165	1120	1	729.5	0.0456435465	1063.5
50	11	0.4	0.9065232767	621	1	729.5	0.0407567309	982	1	729.5	0.0349761824	876
100	11	0.4	0.854303305	1082	1	729.5	0.0341808913	849	1	729.5	0.0345024154	861
200	11	0.4	0.855235661	1074	1	729.5	0.0372687313	912	1	729.5	0.0330771405	835
500	11	0.4	0.8525671939	1101	1	729.5	0.0324175021	785	1	729.5	0.0331232547	836
1000	11	0.4	0.861167374	1021	1	729.5	0.0342380352	851	1	729.5	0.0328876243	827
10000	11	0.4	0.8591258359	1038	1	729.5	0.0345411031	863	1	729.5	0.0323689091	805
50000	11	0.4	0.8607494213	1026.5	1	729.5	0.0354666703	887	1	729.5	0.0323738591	806
100000	11	0.4	0.8607654964	1025	1	729.5	0.0346188189	865	1	729.5	0.0323486581	802
500000	11	0.4	0.8613200874	1018	1	729.5	0.0350444718	878	1	729.5	0.032356647	804
10	11	0.5	0.8830375514	858	1	729.5	0.0414996653	998	1	729.5	0.0413319892	995
50	11	0.5	0.9369695216	468	1	729.5	0.0332498956	816	1	729.5	0.0301293508	724
100	11	0.5	0.8724279835	931	1	729.5	0.0274519783	591	1	729.5	0.0275706164	608
200	11	0.5	0.8703542953	949	1	729.5	0.0284037116	635	1	729.5	0.0258863703	507
500	11	0.5	0.86367509	1000	1	729.5	0.0278064741	606	1	729.5	0.0258526809	504
1000	11	0.5	0.8508793081	1121	1	729.5	0.0269248698	568	1	729.5	0.0253097478	464
10000	11	0.5	0.8566100823	1065	1	729.5	0.0278892186	611	1	729.5	0.0254298567	476
50000	11	0.5	0.8570923354	1057	1	729.5	0.0321827233	779	1	729.5	0.0254720522	479
100000	11	0.5	0.8566824203	1064	1	729.5	0.0267302442	558	1	729.5	0.0254660537	478
500000	11	0.5	0.8570923354	1057	1	729.5	0.0289993468	657	1	729.5	0.0254590002	477
10	11	0.6	0.7468492798	1486	1	729.5	0.0392640633	951	1	729.5	0.0339525813	852
50	11	0.6	0.8022119342	1435	1	729.5	0.0314907394	755	1	729.5	0.0236760545	365
100	11	0.6	0.8190184542	1349	1	729.5	0.0264522631	539	1	729.5	0.0227027898	312
200	11	0.6	0.8506221065	1128	1	729.5	0.0246883351	443	1	729.5	0.0217402596	233
500	11	0.6	0.8521492413	1106	1	729.5	0.0283873994	634	1	729.5	0.0216889629	226
1000	11	0.6	0.8607494213	1026.5	1	729.5	0.0241555147	402	1	729.5	0.0210178826	174
10000	11	0.6	0.8544158308	1081	1	729.5	0.0240407883	395	1	729.5	0.0211764551	183
50000	11	0.6	0.853909465	1085	1	729.5	0.0252899649	482	1	729.5	0.0213672848	199
100000	11	0.6	0.8545685442	1080	1	729.5	0.022760231	305	1	729.5	0.0213282392	197
500000	11	0.6	0.8536361883	1088	1	729.5	0.025390128	487	1	729.5	0.0213245207	196
10	11	0.7	0.8825552984	861	1	729.5	0.0331243449	810.5	1	729.5	0.0276385399	611.5
50	11	0.7	0.8439589763	1192	1	729.5	0.0228035085	310	1	729.5	0.0170619785	56
100	11	0.7	0.8738908179	920	1	729.5	0.024298491	405	1	729.5	0.0182345825	74
200	11	0.7	0.8615933642	1015.5	1	729.5	0.0223428152	276	1	729.5	0.0197088178	111
500	11	0.7	0.8627829218	1005	1	729.5	0.0222128591	267	1	729.5	0.0198375346	116
1000	11	0.7	0.8570119599	1060	1	729.5	0.0204040097	179	1	729.5	0.0194056836	98
10000	11	0.7	0.8509757587	1120	1	729.5	0.0244374252	423	1	729.5	0.0187315554	81
50000	11	0.7	0.8517875514	1111	1	729.5	0.0222493731	272	1	729.5	0.0187993193	85
100000	11	0.7	0.853049447	1091	1	729.5	0.0224886628	285	1	729.5	0.0188244738	86
500000	11	0.7	0.8527842078	1097	1	729.5	0.0207266102	194	1	729.5	0.0187714553	83
10	11	0.8	0.8206018519	1339	1	729.5	0.0343592135	857	1	729.5	0.0305050087	734
50	11	0.8	0.8583703061	1048	1	729.5	0.0203306009	176	1	729.5	0.0218199705	236
100	11	0.8	0.8721466692	936	1	729.5	0.0226568606	299	1	729.5	0.0204667752	142
200	11	0.8	0.8593589249	1035	1	729.5	0.0182202955	113	1	729.5	0.0185807173	80
500	11	0.8	0.8475919496	1164	1	729.5	0.018974398	137	1	729.5	0.0180351509	70
1000	11	0.8	0.8519402649	1109	1	729.5	0.0215489752	233	1	729.5	0.0179297627	68
10000	11	0.8	0.850541731	1130.5	1	729.5	0.0201379158	169	1	729.5	0.0170826581	60
50000	11	0.8	0.8515142747	1112	1	729.5	0.0188212003	132	1	729.5	0.0170757791	58
100000	11	0.8	0.8522698045	1105	1	729.5	0.0214959057	230	1	729.5	0.0170948886	61
500000	11	0.8	0.8523984053	1103	1	729.5	0.0183128059	116	1	729.5	0.0170480139	54
10	11	0.9	0.7448559671	1487	1	729.5	0.0268741925	567	1	729.5	0.0244381305	437
50	11	0.9	0.8971032665	705	1	729.5	0.0207899548	201	1	729.5	0.0190904281	90
100	11	0.9	0.8723958333	934	1	729.5	0.0185592145	126	1	729.5	0.01751983	63
200	11	0.9	0.8654272762	988	1	729.5	0.0259707367	514	1	729.5	0.0167694746	51
500	11	0.9	0.8597366898	1032	1	729.5	0.0215545819	234	1	729.5	0.0163769825	48
1000	11	0.9	0.8514580118	1113	1	729.5	0.0207070841	192	1	729.5	0.0159855403	46
10000	11	0.9	0.8512651106	1115	1	729.5	0.0175243525	92	1	729.5	0.0159218892	45
50000	11	0.9	0.8499389146	1136	1	729.5	0.0212961766	219	1	729.5	0.0157300462	37
100000	11	0.9	0.8496656379	1139	1	729.5	0.0177021765	99	1	729.5	0.0157546329	39
500000	11	0.9	0.8496415252	1140	1	729.5	0.018913109	136	1	729.5	0.0157728172	40
10	11	1	0.9211676955	535	1	729.5	0.0331243449	810.5	1	729.5	0.0238630351	382
50	11	1	0.8752893519	912	1	729.5	0.0191340302	144	1	729.5	0.0154919334	33
100	11	1	0.8679912551	967	1	729.5	0.0171836486	72	1	729.5	0.0147667043	25
200	11	1	0.8569235468	1061	1	729.5	0.0179108518	106	1	729.5	0.0153308422	31
500	11	1	0.8556938014	1070	1	729.5	0.0167789551	59	1	729.5	0.0158883256	43
1000	11	1	0.8530092593	1092.5	1	729.5	0.0169789903	66	1	729.5	0.0154741272	32
10000	11	1	0.849537037	1141	1	729.5	0.0173095329	82	1	729.5	0.0147987767	26
50000	11	1	0.8505176183	1132	1	729.5	0.0203999255	178	1	729.5	0.0147557585	24
100000	11	1	0.8498585391	1137	1	729.5	0.0186837419	129	1	729.5	0.0148672162	28
500000	11	1	0.8488618827	1147	1	729.5	0.0245780153	435	1	729.5	0.0148452487	27
10	12	0.1	0.7897376543	1456	0.9995117188	1489	0.1447699324	1489	0.999373071	1490.5	0.1401883653	1490.5
50	12	0.1	0.9197450489	539.5	1	729.5	0.1262889104	1361	1	729.5	0.1272377477	1368
100	12	0.1	0.8729182742	929	0.9999879437	1465	0.1331759488	1465	1	729.5	0.126110071	1356
200	12	0.1	0.8766155478	899	1	729.5	0.1281034196	1375	1	729.5	0.1268022849	1366
500	12	0.1	0.868119856	963	1	729.5	0.1250333289	1353	1	729.5	0.1260553009	1354
1000	12	0.1	0.8532182356	1090	1	729.5	0.1260294112	1359	1	729.5	0.1260357919	1353
10000	12	0.1	0.8577112269	1053	1	729.5	0.1251536158	1355	1	729.5	0.1264212515	1361
50000	12	0.1	0.8586114326	1043	1	729.5	0.1246889581	1351	1	729.5	0.1260743309	1355
100000	12	0.1	0.8580407665	1051	1	729.5	0.1301188186	1390	1	729.5	0.1261567906	1357
500000	12	0.1	0.8589409722	1040	1	729.5	0.1273189866	1364	1	729.5	0.1262965896	1360
10	12	0.2	0.8395061728	1235	0.9999035494	1481	0.0920446751	1481	0.9999095775	1484	0.0901387819	1484
50	12	0.2	0.8529128086	1095	1	729.5	0.075	1257	1	729.5	0.0731778655	1242
100	12	0.2	0.8571485983	1055	1	729.5	0.0768584558	1274	1	729.5	0.0694792135	1220
200	12	0.2	0.8385014789	1237	1	729.5	0.0664182873	1199	1	729.5	0.0680264961	1215
500	12	0.2	0.8521331662	1107	1	729.5	0.0680256488	1213	1	729.5	0.0677826592	1211
1000	12	0.2	0.847728588	1161	1	729.5	0.0712138115	1232	1	729.5	0.0680137037	1214
10000	12	0.2	0.860773534	1024	1	729.5	0.0674305254	1207	1	729.5	0.0698743222	1224
50000	12	0.2	0.8623167438	1008.5	1	729.5	0.0702531322	1226	1	729.5	0.0698129739	1223
100000	12	0.2	0.8617380401	1013	1	729.5	0.0690736505	1219	1	729.5	0.0697585643	1222
500000	12	0.2	0.8615933642	1015.5	1	729.5	0.067863628	1210	1	729.5	0.0697141976	1221
10	12	0.3	0.6829989712	1494	1	729.5	0.0623609564	1188	1	729.5	0.0667707521	1205
50	12	0.3	0.85546875	1072.5	1	729.5	0.0533749837	1133	1	729.5	0.0477260702	1075
100	12	0.3	0.8440072016	1191	1	729.5	0.0513930929	1113	1	729.5	0.0453321078	1054
200	12	0.3	0.8629115226	1004	1	729.5	0.0435080612	1028	1	729.5	0.0456005452	1061
500	12	0.3	0.8707320602	947	1	729.5	0.0450637203	1047	1	729.5	0.0458836088	1066
1000	12	0.3	0.85546875	1072.5	1	729.5	0.0452343589	1049	1	729.5	0.0451917981	1053
10000	12	0.3	0.8570762603	1059	1	729.5	0.0457157586	1056	1	729.5	0.0456416863	1062
50000	12	0.3	0.8589329347	1041	1	729.5	0.044114745	1039	1	729.5	0.0454842129	1057
100000	12	0.3	0.8588123714	1042	1	729.5	0.0454209675	1051	1	729.5	0.0455640992	1059
500000	12	0.3	0.8590052726	1039	1	729.5	0.0452218062	1048	1	729.5	0.0455799852	1060
10	12	0.4	0.9504243827	392.5	1	729.5	0.0361324723	896	1	729.5	0.0509629495	1104.5
50	12	0.4	0.876093107	904	1	729.5	0.0404969135	975	1	729.5	0.0397841398	973
100	12	0.4	0.8741319444	918	1	729.5	0.0336216696	833	1	729.5	0.0366022161	922
200	12	0.4	0.8573656121	1054	1	729.5	0.0345356096	862	1	729.5	0.0345878511	862
500	12	0.4	0.8490708591	1144	1	729.5	0.0335461539	829	1	729.5	0.0343518558	859
1000	12	0.4	0.8479938272	1157	1	729.5	0.0384497688	931	1	729.5	0.034908213	873
10000	12	0.4	0.8506462191	1127	1	729.5	0.0331156899	809	1	729.5	0.0339574143	853
50000	12	0.4	0.8507426698	1125.5	1	729.5	0.0314409671	754	1	729.5	0.0339327105	851
100000	12	0.4	0.8508310828	1123	1	729.5	0.0315095079	758	1	729.5	0.0339833753	854
500000	12	0.4	0.8510802469	1117.5	1	729.5	0.0316628178	764	1	729.5	0.0340059774	855
10	12	0.5	0.8953832305	726	1	729.5	0.0337474279	837	1	729.5	0.0389087251	956
50	12	0.5	0.8488136574	1148	1	729.5	0.0324893145	787.5	1	729.5	0.0300370142	721
100	12	0.5	0.8677822788	969	1	729.5	0.0283847573	633	1	729.5	0.0293446948	692.5
200	12	0.5	0.8580889918	1050	1	729.5	0.0285761653	641	1	729.5	0.0284726965	656
500	12	0.5	0.8527681327	1098	1	729.5	0.0257581702	507	1	729.5	0.0279551228	627
1000	12	0.5	0.8510239841	1119	1	729.5	0.0268167651	563	1	729.5	0.028122648	630
10000	12	0.5	0.8475999871	1163	1	729.5	0.0263629878	533	1	729.5	0.027813852	621
50000	12	0.5	0.8482269162	1155	1	729.5	0.0270496329	574	1	729.5	0.0277820167	619
100000	12	0.5	0.8479456019	1158	1	729.5	0.0265885225	550	1	729.5	0.0277479788	618
500000	12	0.5	0.8466917438	1171	1	729.5	0.0267612496	562	1	729.5	0.0277431127	617
10	12	0.6	0.7977752058	1447	1	729.5	0.029107082	662	1	729.5	0.0440958552	1042
50	12	0.6	0.8135288066	1388	1	729.5	0.0236055549	369	1	729.5	0.0310644491	756
100	12	0.6	0.8131430041	1391	1	729.5	0.0209032161	206	1	729.5	0.0283308822	644
200	12	0.6	0.8264451517	1312	1	729.5	0.0266027881	551	1	729.5	0.0253434738	466
500	12	0.6	0.8410574203	1227	1	729.5	0.022951519	319	1	729.5	0.0243024919	417
1000	12	0.6	0.8467881944	1170	1	729.5	0.02203003	257	1	729.5	0.0242471934	412
10000	12	0.6	0.8433320473	1202	1	729.5	0.0272711065	581	1	729.5	0.0240637322	396
50000	12	0.6	0.8441920653	1187	1	729.5	0.021300384	220	1	729.5	0.0241057124	401
100000	12	0.6	0.8443206662	1183	1	729.5	0.0217347227	243	1	729.5	0.0240715362	397
500000	12	0.6	0.8443287037	1182	1	729.5	0.02330317	350	1	729.5	0.0240583714	395
10	12	0.7	0.9639274691	248	1	729.5	0.0302765035	708	1	729.5	0.0305050087	734
50	12	0.7	0.8753858025	910	1	729.5	0.024506235	433	1	729.5	0.024404007	430
100	12	0.7	0.8483072917	1154	1	729.5	0.0256877619	503	1	729.5	0.0229431665	327
200	12	0.7	0.8562644676	1066	1	729.5	0.0231000241	335	1	729.5	0.0220140422	254
500	12	0.7	0.8473106353	1165	1	729.5	0.0196797979	155	1	729.5	0.021815005	235
1000	12	0.7	0.84335616	1200	1	729.5	0.0205719267	189	1	729.5	0.0221916839	274
10000	12	0.7	0.8451003086	1175	1	729.5	0.0199500446	161	1	729.5	0.0216251721	219
50000	12	0.7	0.8442804784	1186	1	729.5	0.0230482475	330	1	729.5	0.0216318816	220
100000	12	0.7	0.8443126286	1184	1	729.5	0.0185550225	124	1	729.5	0.021668153	224
500000	12	0.7	0.8438786008	1194.5	1	729.5	0.0198538488	160	1	729.5	0.0216785975	225
10	12	0.8	0.8762860082	903	1	729.5	0.0283823106	631	1	729.5	0.0268741925	574
50	12	0.8	0.8938560957	740	1	729.5	0.0193362067	148	1	729.5	0.020520992	148
100	12	0.8	0.8647601595	995	1	729.5	0.0208566536	205	1	729.5	0.0225954764	306
200	12	0.8	0.8568753215	1062	1	729.5	0.0213575709	222	1	729.5	0.0214823894	208
500	12	0.8	0.8435249486	1198	1	729.5	0.0170837805	69	1	729.5	0.0207471551	161
1000	12	0.8	0.8427935314	1208.5	1	729.5	0.0206853746	191	1	729.5	0.0196104776	108
10000	12	0.8	0.8427935314	1208.5	1	729.5	0.0172557873	80	1	729.5	0.0197593902	112
50000	12	0.8	0.8428337191	1206.5	1	729.5	0.0176960126	98	1	729.5	0.019855726	117
100000	12	0.8	0.843283822	1203	1	729.5	0.0205243334	185	1	729.5	0.0199419691	120
500000	12	0.8	0.843910751	1193	1	729.5	0.0207386314	196	1	729.5	0.0199691885	121
10	12	0.9	0.9526748971	386	1	729.5	0.031841622	768	1	729.5	0.0281365717	631
50	12	0.9	0.9137168853	583	1	729.5	0.0145869043	23	1	729.5	0.021330729	198
100	12	0.9	0.8852398405	830	1	729.5	0.0193254294	147	1	729.5	0.0205345238	151
200	12	0.9	0.8559751157	1068	1	729.5	0.0200840249	164	1	729.5	0.0199252074	118
500	12	0.9	0.8494968493	1142	1	729.5	0.0151714278	29	1	729.5	0.0198158186	115
1000	12	0.9	0.8424800669	1212	1	729.5	0.0204577817	181	1	729.5	0.0192793067	96
10000	12	0.9	0.8416120113	1219	1	729.5	0.0172180554	76	1	729.5	0.0190801387	89
50000	12	0.9	0.84335616	1200	1	729.5	0.0178795192	105	1	729.5	0.0187963274	84
100000	12	0.9	0.8425202546	1211	1	729.5	0.0173159493	83	1	729.5	0.0188339631	87
500000	12	0.9	0.8428337191	1206.5	1	729.5	0.0185560071	125	1	729.5	0.0187496206	82
10	12	1	0.8744212963	916	1	729.5	0.0247206616	444	1	729.5	0.0324893145	808.5
50	12	1	0.8471418467	1167	1	729.5	0.0195930827	153	1	729.5	0.0169476318	52
100	12	1	0.8437178498	1197	1	729.5	0.0144481833	19	1	729.5	0.019123139	91
200	12	1	0.8410493827	1228	1	729.5	0.016809802	61	1	729.5	0.0182602711	75
500	12	1	0.8423112783	1213	1	729.5	0.0178152556	102	1	729.5	0.0182618303	76
1000	12	1	0.8415557485	1220	1	729.5	0.0161193896	45	1	729.5	0.0170716627	57
10000	12	1	0.8440473894	1190	1	729.5	0.0178118488	101	1	729.5	0.0178223167	64
50000	12	1	0.842190715	1214	1	729.5	0.0173604746	86	1	729.5	0.0178675855	67
100000	12	1	0.8425443673	1210	1	729.5	0.0200340205	163	1	729.5	0.0178568993	66
500000	12	1	0.8419817387	1215	1	729.5	0.0165241328	52	1	729.5	0.0178228693	65
10	13	0.1	0.8619229038	1011	0.9997347608	1487	0.1373863166	1487	0.998342255	1496	0.1500462892	1496
50	13	0.1	0.8044383359	1421	1	729.5	0.1272071801	1363	1	729.5	0.1297925696	1381
100	13	0.1	0.8147183642	1378.5	1	729.5	0.127387205	1367	1	729.5	0.1271918935	1367
200	13	0.1	0.8380996013	1241	1	729.5	0.1234869539	1344	1	729.5	0.124824321	1343
500	13	0.1	0.8447868441	1177	1	729.5	0.1234187992	1343	1	729.5	0.1232587162	1337
1000	13	0.1	0.8508471579	1122	1	729.5	0.1279247446	1373	1	729.5	0.1233491657	1338
10000	13	0.1	0.8520527906	1108	1	729.5	0.1245258914	1350	1	729.5	0.1236663623	1339
50000	13	0.1	0.8540139532	1084	1	729.5	0.1242316057	1349	1	729.5	0.1237866071	1342
100000	13	0.1	0.854841821	1077	1	729.5	0.1255745308	1357	1	729.5	0.1237522853	1341
500000	13	0.1	0.8540380658	1083	1	729.5	0.1273491995	1366	1	729.5	0.123690572	1340
10	13	0.2	0.8067772634	1410	1	729.5	0.0894427191	1336	1	729.5	0.0735980072	1245
50	13	0.2	0.8585632073	1044	1	729.5	0.066641662	1201	1	729.5	0.0665206735	1202
100	13	0.2	0.8601224923	1030	1	729.5	0.0774650459	1278	1	729.5	0.0659745321	1193
200	13	0.2	0.8337673611	1267	1	729.5	0.067704423	1209	1	729.5	0.0665047513	1201
500	13	0.2	0.8561599794	1067	1	729.5	0.0745462198	1251	1	729.5	0.0663808456	1198
1000	13	0.2	0.8529690715	1094	1	729.5	0.0661127404	1198	1	729.5	0.0662416766	1195
10000	13	0.2	0.852888696	1096	1	729.5	0.0696550617	1222	1	729.5	0.0657775299	1190
50000	13	0.2	0.8508069702	1124	1	729.5	0.0685298782	1217	1	729.5	0.0659545591	1191
100000	13	0.2	0.8527359825	1099	1	729.5	0.0701075949	1224	1	729.5	0.0659645575	1192
500000	13	0.2	0.8518357767	1110	1	729.5	0.0680989646	1214	1	729.5	0.0659750983	1194
10	13	0.3	0.8577674897	1052	1	729.5	0.0543905629	1149	1	729.5	0.0591607978	1179
50	13	0.3	0.8765673225	900	1	729.5	0.0475219248	1072	1	729.5	0.045350487	1055
100	13	0.3	0.8583944187	1047	1	729.5	0.0485926949	1085	1	729.5	0.044617199	1045
200	13	0.3	0.8419737011	1216	1	729.5	0.0472963471	1070	1	729.5	0.0440320275	1040
500	13	0.3	0.8329555684	1275	1	729.5	0.0447129114	1043	1	729.5	0.0422814643	1018
1000	13	0.3	0.850308642	1133	1	729.5	0.0440064863	1036	1	729.5	0.0422087899	1017
10000	13	0.3	0.848677019	1151	1	729.5	0.0472392863	1069	1	729.5	0.0421281423	1015
50000	13	0.3	0.847101659	1168	1	729.5	0.0425619241	1015	1	729.5	0.0420679871	1012
100000	13	0.3	0.8463220165	1172	1	729.5	0.0447256441	1044	1	729.5	0.0420866457	1014
500000	13	0.3	0.8480099023	1156	1	729.5	0.0453321103	1050	1	729.5	0.0421440956	1016
10	13	0.4	0.6939943416	1493	1	729.5	0.0466964191	1064	1	729.5	0.0401386486	980
50	13	0.4	0.8505658436	1129	1	729.5	0.0335244521	826	1	729.5	0.0358158872	896
100	13	0.4	0.8610628858	1023	1	729.5	0.0321584618	778	1	729.5	0.0328422154	826
200	13	0.4	0.8740997942	919	1	729.5	0.0327294253	792	1	729.5	0.030896332	745
500	13	0.4	0.8512892233	1114	1	729.5	0.0307646984	725	1	729.5	0.0313837361	766
1000	13	0.4	0.8472061471	1166	1	729.5	0.0318957721	772	1	729.5	0.0319302191	788
10000	13	0.4	0.8444733796	1180	1	729.5	0.030781131	727	1	729.5	0.0314910305	769
50000	13	0.4	0.8442885159	1185	1	729.5	0.0323587481	784	1	729.5	0.0314981927	770
100000	13	0.4	0.8440875772	1188	1	729.5	0.0302331648	705	1	729.5	0.0316249971	778
500000	13	0.4	0.8443447788	1181	1	729.5	0.03154038	759	1	729.5	0.031645769	779
10	13	0.5	0.767811214	1476	1	729.5	0.0372677996	910	1	729.5	0.039086798	960.5
50	13	0.5	0.8142361111	1384	1	729.5	0.0298049213	690	1	729.5	0.0330403793	833
100	13	0.5	0.8263245885	1314	1	729.5	0.0244551744	427	1	729.5	0.0295639608	699
200	13	0.5	0.8217351466	1334	1	729.5	0.0289185878	655	1	729.5	0.0282597083	636
500	13	0.5	0.8356159979	1259	1	729.5	0.0241115463	398	1	729.5	0.0278453068	623
1000	13	0.5	0.8414994856	1221	1	729.5	0.0259909172	515	1	729.5	0.027176532	583
10000	13	0.5	0.841242284	1224	1	729.5	0.0256735805	501	1	729.5	0.0265552299	545
50000	13	0.5	0.8417406121	1218	1	729.5	0.0253716571	486	1	729.5	0.0265877634	551
100000	13	0.5	0.8414834105	1222	1	729.5	0.0264074878	535	1	729.5	0.0265583542	547
500000	13	0.5	0.841097608	1225	1	729.5	0.0238879234	384	1	729.5	0.0265246461	542
10	13	0.6	0.8825874486	860	1	729.5	0.0281365717	620.5	1	729.5	0.0278886676	625
50	13	0.6	0.8584747942	1046	1	729.5	0.0232379001	341	1	729.5	0.0219848433	251
100	13	0.6	0.8447064686	1178	1	729.5	0.0219595588	253	1	729.5	0.024740318	447
200	13	0.6	0.8478652263	1159.5	1	729.5	0.0223529143	278	1	729.5	0.0256546238	491
500	13	0.6	0.8446502058	1179	1	729.5	0.0233017644	349	1	729.5	0.0253847067	468
1000	13	0.6	0.8404626415	1230	1	729.5	0.0249886919	465	1	729.5	0.0244124285	434
10000	13	0.6	0.8430185828	1205	1	729.5	0.0201295378	168	1	729.5	0.0237399218	367
50000	13	0.6	0.838517554	1236	1	729.5	0.0220770699	262	1	729.5	0.0237634337	371
100000	13	0.6	0.8382201646	1240	1	729.5	0.020726637	195	1	729.5	0.0238103375	379
500000	13	0.6	0.8373842593	1247	1	729.5	0.0208121536	203	1	729.5	0.0238818393	387
10	13	0.7	0.8253922325	1320	1	729.5	0.0281365717	620.5	1	729.5	0.0347610894	867
50	13	0.7	0.837962963	1243	1	729.5	0.0201108042	167	1	729.5	0.0260768096	522
100	13	0.7	0.804526749	1420	1	729.5	0.0219215774	251	1	729.5	0.0240167765	393
200	13	0.7	0.8263728138	1313	1	729.5	0.0210431105	209	1	729.5	0.0240795845	398
500	13	0.7	0.8352784208	1260	1	729.5	0.0248956712	460	1	729.5	0.0231150504	338
1000	13	0.7	0.831010481	1287	1	729.5	0.0191248457	142	1	729.5	0.0221790066	272
10000	13	0.7	0.8307130916	1291	1	729.5	0.0172024401	74	1	729.5	0.0225233253	301
50000	13	0.7	0.8346193416	1263	1	729.5	0.0201080184	166	1	729.5	0.0225549708	303
100000	13	0.7	0.8359455376	1253	1	729.5	0.0176626687	96	1	729.5	0.0225424689	302
500000	13	0.7	0.8358249743	1256	1	729.5	0.0197443387	157	1	729.5	0.0224395388	294
10	13	0.8	0.9173739712	561	1	729.5	0.0320589734	775	1	729.5	0.0263523138	534
50	13	0.8	0.841009195	1229	1	729.5	0.019706175	156	1	729.5	0.0243926218	427
100	13	0.8	0.8623167438	1008.5	1	729.5	0.0194971508	152	1	729.5	0.0249276732	452
200	13	0.8	0.8438786008	1194.5	1	729.5	0.0155724115	36	1	729.5	0.0244004497	429
500	13	0.8	0.8414271476	1223	1	729.5	0.0173642353	87	1	729.5	0.0224630561	296
1000	13	0.8	0.8404546039	1231	1	729.5	0.0196018352	154	1	729.5	0.0220905334	263
10000	13	0.8	0.8340888632	1265	1	729.5	0.0171083427	70	1	729.5	0.0216642374	222
50000	13	0.8	0.8315972222	1283	1	729.5	0.0188220438	133	1	729.5	0.0215413666	217
100000	13	0.8	0.8320634002	1279	1	729.5	0.017423995	89	1	729.5	0.0214992185	213
500000	13	0.8	0.8324652778	1277	1	729.5	0.0189903862	138	1	729.5	0.0215196778	214
10	13	0.9	0.8315329218	1284	1	729.5	0.0229734146	320.5	1	729.5	0.0220479276	258
50	13	0.9	0.812033822	1393	1	729.5	0.021499354	231	1	729.5	0.0202621706	136
100	13	0.9	0.8088429141	1403	1	729.5	0.0183825098	120	1	729.5	0.0197940788	113
200	13	0.9	0.8314605838	1285	1	729.5	0.0178078088	100	1	729.5	0.0204277181	138
500	13	0.9	0.8296360597	1298	1	729.5	0.0151272381	28	1	729.5	0.0212759645	189
1000	13	0.9	0.815546232	1373	1	729.5	0.0190564221	139	1	729.5	0.0207931279	164
10000	13	0.9	0.8260834619	1315	1	729.5	0.0165851557	53	1	729.5	0.0209265372	169
50000	13	0.9	0.8286233282	1304	1	729.5	0.0188266549	134	1	729.5	0.0209572443	170
100000	13	0.9	0.8291055813	1299	1	729.5	0.0171922412	73	1	729.5	0.020978603	172
500000	13	0.9	0.8297485854	1296	1	729.5	0.0207584755	198	1	729.5	0.020888699	167
10	13	1	0.8524305556	1102	1	729.5	0.0273861279	587	1	729.5	0.0204124145	137
50	13	1	0.8359696502	1252	1	729.5	0.0154919334	32	1	729.5	0.0204803429	144
100	13	1	0.821477945	1335	1	729.5	0.0156569119	37	1	729.5	0.0218613052	242
200	13	1	0.8336226852	1270	1	729.5	0.0223521376	277	1	729.5	0.0220809747	262
500	13	1	0.8419415509	1217	1	729.5	0.0163144449	48	1	729.5	0.0205479115	153
1000	13	1	0.8397231867	1233	1	729.5	0.0168288773	62	1	729.5	0.0204507878	139
10000	13	1	0.8269675926	1309	1	729.5	0.0140934067	16	1	729.5	0.020224442	134
50000	13	1	0.8284143519	1306	1	729.5	0.0163115326	47	1	729.5	0.0204540785	140
100000	13	1	0.8278677984	1307	1	729.5	0.0187843175	131	1	729.5	0.0205240862	149
500000	13	1	0.8266621656	1310	1	729.5	0.0150228019	26	1	729.5	0.0205028603	145
10	14	0.1	0.7229295267	1492	0.9995720004	1488	0.1463443428	1488	0.999373071	1490.5	0.1428869017	1490.5
50	14	0.1	0.7694347994	1473	1	729.5	0.129614814	1387	1	729.5	0.1296705227	1380
100	14	0.1	0.8251430684	1322	1	729.5	0.1296972972	1388	1	729.5	0.1261618229	1358
200	14	0.1	0.8476160622	1162	1	729.5	0.128454218	1380	1	729.5	0.1281080273	1370
500	14	0.1	0.8532744985	1089	1	729.5	0.1230596513	1341	1	729.5	0.1266685745	1364
1000	14	0.1	0.8486930941	1150	1	729.5	0.1233001419	1342	1	729.5	0.1265187514	1363
10000	14	0.1	0.8487734697	1149	1	729.5	0.1255268925	1356	1	729.5	0.1256613336	1352
50000	14	0.1	0.8500996656	1134	1	729.5	0.123906145	1348	1	729.5	0.1253653846	1349
100000	14	0.1	0.8510802469	1117.5	1	729.5	0.1278898867	1372	1	729.5	0.1253588267	1348
500000	14	0.1	0.8512088477	1116	1	729.5	0.125080698	1354	1	729.5	0.1252560593	1344
10	14	0.2	0.8252957819	1321	1	729.5	0.0927960727	1338	1	729.5	0.0830829572	1330
50	14	0.2	0.8332609954	1273	1	729.5	0.0691536132	1221	1	729.5	0.0713442359	1233
100	14	0.2	0.8719296553	938	1	729.5	0.0735196497	1243	1	729.5	0.0681022516	1216
200	14	0.2	0.8753456147	911	1	729.5	0.0668993336	1204	1	729.5	0.0656085297	1189
500	14	0.2	0.8581372171	1049	1	729.5	0.0669644599	1205	1	729.5	0.0654036187	1188
1000	14	0.2	0.8356481481	1258	1	729.5	0.0679227707	1211	1	729.5	0.0665872652	1204
10000	14	0.2	0.835776749	1257	1	729.5	0.0665719171	1200	1	729.5	0.0664562353	1200
50000	14	0.2	0.8380835262	1242	1	729.5	0.0681448778	1215	1	729.5	0.0664262779	1199
100000	14	0.2	0.8378343621	1244	1	729.5	0.0675070538	1208	1	729.5	0.0663113696	1196
500000	14	0.2	0.8375289352	1246	1	729.5	0.0684646708	1216	1	729.5	0.0663120101	1197
10	14	0.3	0.81952482	1346	1	729.5	0.0583333333	1178.5	1	729.5	0.0608960864	1185
50	14	0.3	0.7828494727	1464	1	729.5	0.0467202074	1065	1	729.5	0.0474517299	1074
100	14	0.3	0.837657536	1245	1	729.5	0.0464892461	1060	1	729.5	0.0461067602	1068
200	14	0.3	0.830632716	1292	1	729.5	0.0432266315	1024	1	729.5	0.0434505626	1031
500	14	0.3	0.850003215	1135	1	729.5	0.0425866437	1016	1	729.5	0.0404480462	984
1000	14	0.3	0.84335616	1200	1	729.5	0.0423063398	1009	1	729.5	0.040832449	991
10000	14	0.3	0.8367894805	1249	1	729.5	0.0441049581	1038	1	729.5	0.0408370026	992
50000	14	0.3	0.8324411651	1278	1	729.5	0.0442326664	1040	1	729.5	0.0407000355	988
100000	14	0.3	0.8308095422	1289	1	729.5	0.0399384349	965	1	729.5	0.0408149622	990
500000	14	0.3	0.8316936728	1282	1	729.5	0.0410183491	987	1	729.5	0.0408052134	989
10	14	0.4	0.768132716	1475	1	729.5	0.05	1099	1	729.5	0.0456435465	1063.5
50	14	0.4	0.8366528421	1250	1	729.5	0.0346008992	864	1	729.5	0.0296179375	703
100	14	0.4	0.8549784594	1075	1	729.5	0.0312516666	746	1	729.5	0.0293659856	695
200	14	0.4	0.84686857	1169	1	729.5	0.0345069437	861	1	729.5	0.0277062969	614
500	14	0.4	0.8455182613	1173	1	729.5	0.0340509422	848	1	729.5	0.0294767328	697
1000	14	0.4	0.8410734954	1226	1	729.5	0.0322528207	781	1	729.5	0.028986012	681
10000	14	0.4	0.8318463863	1281	1	729.5	0.0294241008	673	1	729.5	0.0284656523	654
50000	14	0.4	0.8358973122	1254	1	729.5	0.0290871563	661	1	729.5	0.0285075548	660
100000	14	0.4	0.8337432485	1268	1	729.5	0.0307781274	726	1	729.5	0.0284946929	659
500000	14	0.4	0.8358410494	1255	1	729.5	0.0312687915	747	1	729.5	0.0284693439	655
10	14	0.5	0.8451646091	1174	1	729.5	0.0329140294	800.5	1	729.5	0.0353553391	886.5
50	14	0.5	0.8047759131	1418.5	1	729.5	0.0277288458	603	1	729.5	0.0294580681	696
100	14	0.5	0.8063512731	1412	1	729.5	0.0288771344	652	1	729.5	0.02646801	539
200	14	0.5	0.8286072531	1305	1	729.5	0.0266907443	556	1	729.5	0.0248753839	451
500	14	0.5	0.8308416924	1288	1	729.5	0.0256167263	494	1	729.5	0.0221806973	273
1000	14	0.5	0.8311631944	1286	1	729.5	0.0248451035	456	1	729.5	0.0218934605	244
10000	14	0.5	0.8302228009	1294	1	729.5	0.0258712907	512	1	729.5	0.0220581114	260
50000	14	0.5	0.8286554784	1303	1	729.5	0.0244685851	430	1	729.5	0.0219969095	253
100000	14	0.5	0.8287680041	1301	1	729.5	0.0256566539	497	1	729.5	0.0220227912	256
500000	14	0.5	0.828679591	1302	1	729.5	0.0219847739	256	1	729.5	0.0220204168	255
10	14	0.6	0.8288323045	1300	1	729.5	0.0423280837	1010	1	729.5	0.031841622	785
50	14	0.6	0.7973251029	1448	1	729.5	0.022533925	288	1	729.5	0.018973666	88
100	14	0.6	0.8302067258	1295	1	729.5	0.0216826864	239	1	729.5	0.0192028644	93
200	14	0.6	0.8110210905	1398	1	729.5	0.0227737971	306	1	729.5	0.0191702895	92
500	14	0.6	0.8145013503	1381	1	729.5	0.0207804663	199	1	729.5	0.0185181593	78
1000	14	0.6	0.8200392233	1342	1	729.5	0.0201711772	170	1	729.5	0.0182803401	77
10000	14	0.6	0.8232301312	1328	1	729.5	0.0184498092	121	1	729.5	0.0180322254	69
50000	14	0.6	0.8257298097	1317	1	729.5	0.0202400007	174	1	729.5	0.0181950947	71
100000	14	0.6	0.8243152006	1324	1	729.5	0.0219765432	255	1	729.5	0.0182319153	73
500000	14	0.6	0.8242026749	1325	1	729.5	0.0222814653	274	1	729.5	0.0181960519	72
10	14	0.7	0.7786136831	1468	1	729.5	0.0418330013	1003	1	729.5	0.0229734146	329
50	14	0.7	0.8138663837	1387	1	729.5	0.0169148193	64	1	729.5	0.0170782513	59
100	14	0.7	0.8047759131	1418.5	1	729.5	0.0262043253	526	1	729.5	0.0165285948	49
200	14	0.7	0.8163740998	1365	1	729.5	0.0185283192	123	1	729.5	0.0170558722	55
500	14	0.7	0.8229166667	1329	1	729.5	0.0180984959	110	1	729.5	0.0165786007	50
1000	14	0.7	0.8162937243	1366	1	729.5	0.0159887982	44	1	729.5	0.0158898116	44
10000	14	0.7	0.8207545653	1338	1	729.5	0.0172167804	75	1	729.5	0.0156792844	35
50000	14	0.7	0.8185442387	1353	1	729.5	0.0174928306	91	1	729.5	0.0156617915	34
100000	14	0.7	0.8193640689	1347	1	729.5	0.0164055894	50	1	729.5	0.0157429417	38
500000	14	0.7	0.8199106224	1345	1	729.5	0.0183744758	119	1	729.5	0.0157770063	41
10	14	0.8	0.9080504115	613	1	729.5	0.0293446948	670	1	729.5	0.0252762515	459
50	14	0.8	0.8440715021	1189	1	729.5	0.017368554	88	1	729.5	0.0161417334	47
100	14	0.8	0.8108924897	1399	1	729.5	0.0251080996	472	1	729.5	0.0157144661	36
200	14	0.8	0.8040766461	1422	1	729.5	0.0168356022	63	1	729.5	0.0151244835	30
500	14	0.8	0.8238329475	1326	1	729.5	0.0171768578	71	1	729.5	0.0150301549	29
1000	14	0.8	0.8159722222	1370	1	729.5	0.0207813017	200	1	729.5	0.0145498664	22
10000	14	0.8	0.8129018776	1392	1	729.5	0.0164657663	51	1	729.5	0.0141344546	18
50000	14	0.8	0.8176279578	1356	1	729.5	0.0173026443	81	1	729.5	0.0142057283	20
100000	14	0.8	0.816872428	1363	1	729.5	0.0198109485	159	1	729.5	0.0141451221	19
500000	14	0.8	0.8170171039	1361	1	729.5	0.017231039	77	1	729.5	0.0141302702	17
10	14	0.9	0.7896733539	1457	1	729.5	0.0263523138	531	1	729.5	0.0174801475	62
50	14	0.9	0.7848829733	1463	1	729.5	0.0167332005	58	1	729.5	0.0119489656	1
100	14	0.9	0.8017859439	1437	1	729.5	0.0170375403	68	1	729.5	0.013275918	16
200	14	0.9	0.8072916667	1407	1	729.5	0.0175416172	93	1	729.5	0.0127038927	7
500	14	0.9	0.8148630401	1377	1	729.5	0.0175632191	94	1	729.5	0.012188109	6
1000	14	0.9	0.81719393	1359	1	729.5	0.0153810851	30	1	729.5	0.0127300498	9
10000	14	0.9	0.8157310957	1371	1	729.5	0.0144975659	21	1	729.5	0.0128557353	11
50000	14	0.9	0.8145335005	1380	1	729.5	0.0159756597	43	1	729.5	0.0129100028	13
100000	14	0.9	0.8160043724	1368.5	1	729.5	0.0136951366	14	1	729.5	0.0129225471	14
500000	14	0.9	0.8133359053	1389	1	729.5	0.014134454	17	1	729.5	0.0128966737	12
10	14	1	0.7687757202	1474	1	729.5	0.0182574186	115	1	729.5	0.0229734146	328
50	14	1	0.7908629115	1454	1	729.5	0.0162446572	46	1	729.5	0.0145678489	23
100	14	1	0.7857510288	1460	1	729.5	0.0186785676	128	1	729.5	0.0144144989	21
200	14	1	0.8030880273	1427	1	729.5	0.0180055933	107	1	729.5	0.0127380118	10
500	14	1	0.8072434414	1408	1	729.5	0.0154978493	33	1	729.5	0.0130025638	15
1000	14	1	0.8081195345	1405	1	729.5	0.0182274594	114	1	729.5	0.0127071174	8
10000	14	1	0.8150639789	1374	1	729.5	0.0151259127	27	1	729.5	0.0121448795	5
50000	14	1	0.8118569959	1394	1	729.5	0.017255369	79	1	729.5	0.0120204388	2
100000	14	1	0.8111657665	1397	1	729.5	0.0176757541	97	1	729.5	0.0120358605	3
500000	14	1	0.8100565844	1400	1	729.5	0.0128833779	10	1	729.5	0.0120395639	4
10	15	0.1	0.6706532922	1496	0.9991560571	1492	0.1382931669	1492	0.9997106481	1488	0.1408801697	1488
50	15	0.1	0.8431311085	1204	0.999927662	1479.5	0.129929468	1479.5	1	729.5	0.1320963453	1392
100	15	0.1	0.858514982	1045	1	729.5	0.1237537878	1346	1	729.5	0.1267707905	1365
200	15	0.1	0.8700569059	951	1	729.5	0.1283693131	1379	1	729.5	0.126267738	1359
500	15	0.1	0.8668499228	975	1	729.5	0.1267991632	1362	1	729.5	0.1264835738	1362
1000	15	0.1	0.866022055	984	1	729.5	0.1238503914	1347	1	729.5	0.1256065893	1351
10000	15	0.1	0.8549221965	1076	1	729.5	0.127775102	1370	1	729.5	0.1252954858	1345
50000	15	0.1	0.8497299383	1138	1	729.5	0.1262700113	1360	1	729.5	0.1253319473	1347
100000	15	0.1	0.8489904835	1145	1	729.5	0.125028379	1352	1	729.5	0.1253228913	1346
500000	15	0.1	0.8488940329	1146	1	729.5	0.1237521766	1345	1	729.5	0.1254341716	1350
10	15	0.2	0.9219875257	531	1	729.5	0.0876387788	1334	1	729.5	0.0824115688	1328
50	15	0.2	0.8555169753	1071	1	729.5	0.0680236887	1212	1	729.5	0.0752588127	1261
100	15	0.2	0.8069782022	1409	1	729.5	0.0714006692	1234	1	729.5	0.0709978482	1232
200	15	0.2	0.8344746656	1264	1	729.5	0.0666499979	1202	1	729.5	0.0676046	1207
500	15	0.2	0.8383487654	1239	1	729.5	0.0673108461	1206	1	729.5	0.067300776	1206
1000	15	0.2	0.8351015947	1261	1	729.5	0.0653250633	1196	1	729.5	0.0682636026	1217
10000	15	0.2	0.8325778035	1276	1	729.5	0.0649464926	1192	1	729.5	0.0678519239	1212
50000	15	0.2	0.8330118313	1274	1	729.5	0.0687304891	1218	1	729.5	0.0676245184	1208
100000	15	0.2	0.8337191358	1269	1	729.5	0.0651924143	1194	1	729.5	0.06763611	1209
500000	15	0.2	0.8335101595	1271	1	729.5	0.0649953706	1193	1	729.5	0.0676584825	1210
10	15	0.3	0.7540509259	1482	1	729.5	0.0555277708	1162	1	729.5	0.0688194094	1219
50	15	0.3	0.7856867284	1461	1	729.5	0.0482009682	1078	1	729.5	0.0494469413	1090
100	15	0.3	0.7864020705	1459	1	729.5	0.0442389346	1042	1	729.5	0.0494680031	1091
200	15	0.3	0.8030558771	1429	1	729.5	0.0460645682	1059	1	729.5	0.0458995733	1067
500	15	0.3	0.8209635417	1337	1	729.5	0.0411865674	992	1	729.5	0.0442362973	1044
1000	15	0.3	0.8249823174	1323	1	729.5	0.0411022438	991	1	729.5	0.0437572058	1033
10000	15	0.3	0.8221530993	1332	1	729.5	0.0432533613	1025	1	729.5	0.044039408	1041
50000	15	0.3	0.820007073	1344	1	729.5	0.0420268881	1006	1	729.5	0.0439961187	1039
100000	15	0.3	0.8184156379	1354	1	729.5	0.0401464453	972	1	729.5	0.0438765033	1035
500000	15	0.3	0.8200874486	1341	1	729.5	0.0388823224	938	1	729.5	0.0439091878	1036
10	15	0.4	0.7669110082	1477	1	729.5	0.0374536751	920	1	729.5	0.0451848057	1052
50	15	0.4	0.79218107	1451	1	729.5	0.0309569594	737	1	729.5	0.0335493004	847
100	15	0.4	0.8053465792	1415	1	729.5	0.0299327951	692	1	729.5	0.0346169515	863
200	15	0.4	0.7982253086	1446	1	729.5	0.0292445389	668	1	729.5	0.0344086956	860
500	15	0.4	0.8236400463	1327	1	729.5	0.0297921503	689	1	729.5	0.0330137177	831
1000	15	0.4	0.8180137603	1355	1	729.5	0.0298796661	691	1	729.5	0.0329160759	830
10000	15	0.4	0.8131671168	1390	1	729.5	0.0291266912	663	1	729.5	0.0333258237	842
50000	15	0.4	0.8140432099	1385	1	729.5	0.0317107878	765	1	729.5	0.0332618617	841
100000	15	0.4	0.8150398663	1375	1	729.5	0.0270343104	573	1	729.5	0.0332562513	840
500000	15	0.4	0.8171778549	1360	1	729.5	0.0290816936	660	1	729.5	0.0333363034	843
10	15	0.5	0.7334747942	1489	1	729.5	0.0349602949	877	1	729.5	0.0409945796	993.5
50	15	0.5	0.8602430556	1029	1	729.5	0.0255821118	492	1	729.5	0.0321455025	795
100	15	0.5	0.8478652263	1159.5	1	729.5	0.0251191605	476	1	729.5	0.0319808971	790
200	15	0.5	0.829684285	1297	1	729.5	0.0230172037	325	1	729.5	0.0299756846	719
500	15	0.5	0.8049848894	1417	1	729.5	0.020560615	187	1	729.5	0.0292925853	689
1000	15	0.5	0.7988924254	1441	1	729.5	0.0215185643	232	1	729.5	0.0279429727	626
10000	15	0.5	0.8172100051	1358	1	729.5	0.0271727583	575	1	729.5	0.0282777993	638
50000	15	0.5	0.8186085391	1352	1	729.5	0.0233890214	357	1	729.5	0.0284159761	653
100000	15	0.5	0.8188496656	1351	1	729.5	0.0230474184	329	1	729.5	0.0283613889	647
500000	15	0.5	0.8192836934	1348	1	729.5	0.0257577667	506	1	729.5	0.0282749184	637
10	15	0.6	0.8139146091	1386	1	729.5	0.0293446948	670	1	729.5	0.0286259401	670
50	15	0.6	0.8214377572	1336	1	729.5	0.021408721	225	1	729.5	0.0286647286	672
100	15	0.6	0.8226916152	1330	1	729.5	0.0222329835	269	1	729.5	0.0300762919	723
200	15	0.6	0.8173868313	1357	1	729.5	0.0194213156	149	1	729.5	0.0271556726	582
500	15	0.6	0.8160043724	1368.5	1	729.5	0.021713667	242	1	729.5	0.0261794024	527
1000	15	0.6	0.8188898534	1350	1	729.5	0.0207558225	197	1	729.5	0.0265759917	549
10000	15	0.6	0.8149434156	1376	1	729.5	0.0186259981	127	1	729.5	0.0257253882	495
50000	15	0.6	0.8147183642	1378.5	1	729.5	0.0183711659	118	1	729.5	0.0257036942	494
100000	15	0.6	0.8144852752	1382	1	729.5	0.0174407965	90	1	729.5	0.0257292925	496
500000	15	0.6	0.8143325617	1383	1	729.5	0.0204578972	182	1	729.5	0.0257431224	497
10	15	0.7	0.8751929012	914	1	729.5	0.025	466	1	729.5	0.0320589734	793
50	15	0.7	0.8265978652	1311	1	729.5	0.0193218357	146	1	729.5	0.0256580072	492
100	15	0.7	0.8338477366	1266	1	729.5	0.0184654332	122	1	729.5	0.025306455	461
200	15	0.7	0.8350533693	1262	1	729.5	0.0173164982	84	1	729.5	0.0259332744	510
500	15	0.7	0.8256815844	1318.5	1	729.5	0.022450563	282	1	729.5	0.0255052282	481
1000	15	0.7	0.8218878601	1333	1	729.5	0.0183505979	117	1	729.5	0.0247089165	446
10000	15	0.7	0.8095100309	1401	1	729.5	0.0144645395	20	1	729.5	0.024571299	442
50000	15	0.7	0.8112622171	1396	1	729.5	0.0165897789	54	1	729.5	0.0244273885	435
100000	15	0.7	0.8113586677	1395	1	729.5	0.01692208	65	1	729.5	0.0243872827	426
500000	15	0.7	0.8091724537	1402	1	729.5	0.0180446814	109	1	729.5	0.0243395918	420
10	15	0.8	0.7552404835	1481	1	729.5	0.0324893145	787.5	0.9999879437	1466	0.0411636301	1466
50	15	0.8	0.7603523663	1478	1	729.5	0.0166165914	56	1	729.5	0.029589788	701
100	15	0.8	0.7822145062	1465	1	729.5	0.013483529	12	1	729.5	0.0247009896	445
200	15	0.8	0.8009259259	1438	1	729.5	0.016600912	55	1	729.5	0.0239813295	391
500	15	0.8	0.7990049511	1440	1	729.5	0.0143375963	18	1	729.5	0.0239574855	389
1000	15	0.8	0.803666731	1424	1	729.5	0.0158146381	40	1	729.5	0.0237842443	377
10000	15	0.8	0.8073559671	1406	1	729.5	0.0157674876	39	1	729.5	0.0230260839	333
50000	15	0.8	0.8063914609	1411	1	729.5	0.0159237369	42	1	729.5	0.0233526758	344
100000	15	0.8	0.8061342593	1413	1	729.5	0.0157525411	38	1	729.5	0.0234249691	350
500000	15	0.8	0.8057323817	1414	1	729.5	0.0145356496	22	1	729.5	0.0234748553	352
10	15	0.9	0.7867798354	1458	1	729.5	0.021408721	224	1	729.5	0.0273861279	594.5
50	15	0.9	0.8050411523	1416	1	729.5	0.0158815057	41	1	729.5	0.0287807806	676
100	15	0.9	0.8020833333	1436	1	729.5	0.0180200506	108	1	729.5	0.0260101476	517
200	15	0.9	0.8027263374	1433	1	729.5	0.013656246	13	1	729.5	0.0242863416	414
500	15	0.9	0.8023083848	1434	1	729.5	0.0146948593	24	1	729.5	0.0234767024	354
1000	15	0.9	0.8037069187	1423	1	729.5	0.012731468	9	1	729.5	0.0226117288	308
10000	15	0.9	0.8029594264	1430	1	729.5	0.0173564481	85	1	729.5	0.0226748236	311
50000	15	0.9	0.8030639146	1428	1	729.5	0.0116090557	5	1	729.5	0.0228565534	318
100000	15	0.9	0.8029192387	1431.5	1	729.5	0.0163690866	49	1	729.5	0.0228931638	322
500000	15	0.9	0.8029192387	1431.5	1	729.5	0.0155235529	34	1	729.5	0.0228880055	320
10	15	1	0.8200231481	1343	1	729.5	0.0166666667	57	1	729.5	0.021408721	202
50	15	1	0.7911683385	1453	1	729.5	0.0122474487	7	1	729.5	0.0213697606	200
100	15	1	0.7793852881	1466	1	729.5	0.0153929999	31	1	729.5	0.0216121108	218
200	15	1	0.7983539095	1444.5	1	729.5	0.0235156567	362	1	729.5	0.0220746838	261
500	15	1	0.7748279964	1470	1	729.5	0.0129138169	11	1	729.5	0.0217573742	234
1000	15	1	0.7787824717	1467	1	729.5	0.0155664347	35	1	729.5	0.0221716473	271
10000	15	1	0.7955086163	1450	1	729.5	0.0148442703	25	1	729.5	0.0224301304	293
50000	15	1	0.7985468107	1443	1	729.5	0.0137807678	15	1	729.5	0.0224130289	286
100000	15	1	0.7996399177	1439	1	729.5	0.0116735878	6	1	729.5	0.0223320818	280
500000	15	1	0.7985789609	1442	1	729.5	0.0125263765	8	1	729.5	0.0224214754	288
500	3	1 (with replacement)	0.9726089	174	1	729.5	0.0272511	579	1	729.5	0.02288085	319
