# Supplementary material for: The parameter sensitivity of random forests
Source: BMC Bioinformatics. 2016 Sep 1;17(1):331. doi: 10.1186/s12859-016-1228-x (PMC5009551; doi:10.1186/s12859-016-1228-x)
Supplement: Additional file 3: — Pairwise t-test results for sampsize intra-parameter groups for the low p/n data. All p-values were adjusted using a Benjamini-Hochberg procedure. There were no groups that differed significantly from each other. (TXT 333 bytes) [file 12859_2016_1228_MOESM3_ESM.txt]

72	144	217	288	360	432	505	576	648
144	1	NA	NA	NA	NA	NA	NA	NA	NA
217	1	1	NA	NA	NA	NA	NA	NA	NA
288	0.431601914469682	1	1	NA	NA	NA	NA	NA	NA
360	1	1	1	1	NA	NA	NA	NA	NA
432	1	1	1	1	1	NA	NA	NA	NA
505	1	1	1	1	1	1	NA	NA	NA
576	0.596762908083203	1	1	1	1	1	1	NA	NA
648	0.407620756175956	1	1	1	1	1	1	1	NA
720	0.429486222323472	1	1	1	1	1	1	1	1
