# Supplementary material for: The parameter sensitivity of random forests
Source: BMC Bioinformatics. 2016 Sep 1;17(1):331. doi: 10.1186/s12859-016-1228-x (PMC5009551; doi:10.1186/s12859-016-1228-x)
Supplement: Additional file 4: — Pairwise t-test results for n tree intra-parameter groups for the low p/n data. All p-values were adjusted using a Benjamini-Hochberg procedure. The only n tree value found to differ from every other n tree group was 10. (TXT 456 bytes) [file 12859_2016_1228_MOESM4_ESM.txt]

10	50	100	200	500	1000	10000	50000	100000
50	0.000528767435046904	NA	NA	NA	NA	NA	NA	NA	NA
100	1.1387336662065e-05	1	NA	NA	NA	NA	NA	NA	NA
200	1.68826966159014e-06	1	1	NA	NA	NA	NA	NA	NA
500	2.86460843338864e-07	1	1	1	NA	NA	NA	NA	NA
1000	3.87750521556924e-07	1	1	1	1	NA	NA	NA	NA
10000	1.99179844561831e-07	1	1	1	1	1	NA	NA	NA
50000	1.73196333829851e-07	1	1	1	1	1	1	NA	NA
100000	1.80279216525831e-07	1	1	1	1	1	1	1	NA
500000	1.79172726772868e-07	1	1	1	1	1	1	1	1
