# Supplementary material for: The parameter sensitivity of random forests
Source: BMC Bioinformatics. 2016 Sep 1;17(1):331. doi: 10.1186/s12859-016-1228-x (PMC5009551; doi:10.1186/s12859-016-1228-x)
Supplement: Additional file 6: — Pairwise t-test results for m try intra-parameter groups for the low p/n data. All p-values were adjusted using a Benjamini-Hochberg procedure. Each sampsize group was found to differ from at least 12 other groups. (TXT 2 kb) [file 12859_2016_1228_MOESM6_ESM.txt]

1	2	3	4	5	6	7	8	9	10	11	12	13	14
2	1	NA	NA	NA	NA	NA	NA	NA	NA	NA	NA	NA	NA	NA
3	0.0125467889661473	1	NA	NA	NA	NA	NA	NA	NA	NA	NA	NA	NA	NA
4	1.75492667369107e-12	5.21993635914816e-06	0.0108003241047968	NA	NA	NA	NA	NA	NA	NA	NA	NA	NA	NA
5	1.95097787373149e-14	1.85241457981465e-07	0.000884946937526311	1	NA	NA	NA	NA	NA	NA	NA	NA	NA	NA
6	1.0070962383315e-29	1.0176297863329e-19	8.33224153905935e-14	0.00237283013526548	0.0257921235285632	NA	NA	NA	NA	NA	NA	NA	NA	NA
7	3.34091803707905e-52	2.71843052182191e-39	3.67705024860389e-31	1.02940818625728e-14	9.62953550931361e-13	0.00361138631934142	NA	NA	NA	NA	NA	NA	NA	NA
8	1.15840967723872e-75	1.03323002067477e-60	5.62558787878157e-51	5.48658857130123e-30	2.80933434189102e-27	1.15547811300736e-12	0.0282913004457656	NA	NA	NA	NA	NA	NA	NA
9	3.4266375444188e-94	4.50165737025233e-78	2.14625436374628e-67	1.21520374420641e-43	1.80277014146775e-40	1.32408069917357e-22	4.82447439989929e-08	0.925641998527023	NA	NA	NA	NA	NA	NA
10	6.2222620661662e-105	2.8664837810505e-88	3.82900148449519e-77	4.78788241197875e-52	1.20269623708291e-48	3.85155883978275e-29	2.13768954127469e-12	0.00511304770597038	1	NA	NA	NA	NA	NA
11	3.4332541367117e-128	1.31426257051911e-110	1.0373735355866e-98	3.12877553801622e-71	2.03622195671888e-67	6.85007481979913e-45	5.61480884980529e-24	2.08459353742445e-10	0.000870843994753865	0.268211042856533	NA	NA	NA	NA
12	1.15371575174719e-129	4.93208828032518e-112	4.2784182253888e-100	1.73878889226021e-72	1.19268760850745e-68	5.92531728087837e-46	8.4365012450638e-25	5.54546880299577e-11	0.000361270711854758	0.142809017512811	1	NA	NA	NA
13	2.17118066428362e-156	4.6002808139257e-138	1.62025483867889e-125	6.2167977599672e-96	9.63977133328891e-92	2.23671209635878e-66	2.44049912969813e-41	2.16798468248458e-23	2.82071720546455e-13	8.93625353590612e-09	0.0472499503535679	0.0935414513394201	NA	NA
14	6.67647556706472e-185	3.9161266297019e-166	3.58869791748203e-153	3.85759250316663e-122	1.11568367620337e-117	3.37111230913666e-90	6.63815668150063e-62	2.64397547650024e-40	3.88979277495423e-27	8.23732158647865e-21	4.70137068246621e-10	1.68030597114689e-09	0.0579273938089712	NA
15	9.44878846988047e-202	7.78483070252159e-183	1.02037787915603e-169	4.32919395794976e-138	1.63958712313727e-133	4.41240524796588e-105	3.02938244854349e-75	7.76814435383494e-52	4.20567326151242e-37	8.08893781697419e-30	7.02155949965615e-17	3.48315632916472e-16	5.12520882768453e-06	1
