# Supplementary material for: The parameter sensitivity of random forests
Source: BMC Bioinformatics. 2016 Sep 1;17(1):331. doi: 10.1186/s12859-016-1228-x (PMC5009551; doi:10.1186/s12859-016-1228-x)
Supplement: Additional file 8: — AUC results for high p/n data. Validation results for all high p/n models (n = 1000) using the MSKCC data, DFCI data, and combined MSKCC and DFCI data. The AUC results and ranks are provided for each combination of n tree, m try and sampsize parameters. Lower ranks represent higher model performance with 1 representing the most accurate model and 1000 representing the worst performing model. Logical columns are present to indicate whether a parameter set performed better than the default or well across all validation sets. Model performance was defined as good if the parameter set resulted in an AUC of > 0.6 across all validation sets. The default settings (n tree = 500, m try = 110, sampsize = 255) are found on row 596 of the table. (CSV 28 kb) [file 12859_2016_1228_MOESM8_ESM.csv]

ntree	mtry	sampsize	Combined_AUCs	Combined_ranks
10	1	0.1	0.5014478764	818.5
50	1	0.1	0.5121862934	758
100	1	0.1	0.6143219112	8
200	1	0.1	0.5497707529	250
500	1	0.1	0.4748431467	921.5
1000	1	0.1	0.473636583	928
10000	1	0.1	0.5340250965	485
50000	1	0.1	0.5327582046	504
100000	1	0.1	0.5343267375	482
500000	1	0.1	0.5326978764	506.5
10	1	0.2	0.4800916988	903
50	1	0.2	0.5296814672	552.5
100	1	0.2	0.5840371622	45
200	1	0.2	0.502594112	813
500	1	0.2	0.4785834942	911
1000	1	0.2	0.5222007722	643
10000	1	0.2	0.544582529	309
50000	1	0.2	0.5317929537	525
100000	1	0.2	0.535171332	465.5
500000	1	0.2	0.5353523166	462
10	1	0.3	0.5027147683	812
50	1	0.3	0.4706201737	937
100	1	0.3	0.5016891892	816
200	1	0.3	0.4969232625	837.5
500	1	0.3	0.4618122587	966
1000	1	0.3	0.4756274131	919
10000	1	0.3	0.5358952703	451.5
50000	1	0.3	0.5326978764	506.5
100000	1	0.3	0.5332408301	498
500000	1	0.3	0.5348696911	470
10	1	0.4	0.5909749035	36
50	1	0.4	0.561534749	164
100	1	0.4	0.4822031853	898.5
200	1	0.4	0.5512186293	237.5
500	1	0.4	0.4701978764	939
1000	1	0.4	0.4644666988	958
10000	1	0.4	0.5383083977	418
50000	1	0.4	0.5336631274	491.5
100000	1	0.4	0.535472973	458.5
500000	1	0.4	0.534507722	478
10	1	0.5	0.5460907336	294.5
50	1	0.5	0.4647080116	956
100	1	0.5	0.4796694015	904
200	1	0.5	0.5282939189	577
500	1	0.5	0.5305260618	541
1000	1	0.5	0.4590974903	969
10000	1	0.5	0.537101834	433
50000	1	0.5	0.5402992278	380
100000	1	0.5	0.5399975869	387.5
500000	1	0.5	0.5400579151	385
10	1	0.6	0.4960183398	844
50	1	0.6	0.5166505792	716
100	1	0.6	0.5311896718	535
200	1	0.6	0.5184000965	697
500	1	0.6	0.513332529	750
1000	1	0.6	0.5167109073	715
10000	1	0.6	0.53058639	540
50000	1	0.6	0.5324565637	510.5
100000	1	0.6	0.5336631274	491.5
500000	1	0.6	0.5353523166	462
10	1	0.7	0.5709459459	87
50	1	0.7	0.5296814672	552.5
100	1	0.7	0.4965612934	843
200	1	0.7	0.475265444	920
500	1	0.7	0.5299227799	549
1000	1	0.7	0.5252775097	608
10000	1	0.7	0.5266047297	595
50000	1	0.7	0.5363175676	442
100000	1	0.7	0.5351110039	468
500000	1	0.7	0.5355936293	456
10	1	0.8	0.5059121622	797
50	1	0.8	0.5184604247	695.5
100	1	0.8	0.5258807915	605
200	1	0.8	0.5085062741	784
500	1	0.8	0.4988537645	829
1000	1	0.8	0.5182794402	698
10000	1	0.8	0.5320945946	517.5
50000	1	0.8	0.5322755792	514.5
100000	1	0.8	0.5339647683	487.5
500000	1	0.8	0.5346283784	475
10	1	0.9	0.4887186293	869
50	1	0.9	0.4975868726	834
100	1	0.9	0.5383687259	416
200	1	0.9	0.5040419884	806
500	1	0.9	0.5240709459	621
1000	1	0.9	0.4634411197	960
10000	1	0.9	0.5404198842	378
50000	1	0.9	0.5408421815	372
100000	1	0.9	0.5358952703	451.5
500000	1	0.9	0.5360762548	448.5
10	1	1	0.5591216216	179
50	1	1	0.5095921815	777.5
100	1	1	0.5228040541	635.5
200	1	1	0.5099541506	775.5
500	1	1	0.4828064672	897
1000	1	1	0.5187017375	691
10000	1	1	0.5309483591	536.5
50000	1	1	0.5328185328	502
100000	1	1	0.5317326255	526
500000	1	1	0.5355936293	456
10	5	0.1	0.5117639961	760.5
50	5	0.1	0.4928209459	854.5
100	5	0.1	0.5107987452	768.5
200	5	0.1	0.4944498069	851
500	5	0.1	0.4748431467	921.5
1000	5	0.1	0.4722490347	932
10000	5	0.1	0.535171332	465.5
50000	5	0.1	0.5400579151	385
100000	5	0.1	0.5399975869	387.5
500000	5	0.1	0.5381274131	423.5
10	5	0.2	0.5463320463	291.5
50	5	0.2	0.469715251	940
100	5	0.2	0.5270873552	588.5
200	5	0.2	0.5260014479	603
500	5	0.2	0.54753861	278
1000	5	0.2	0.4624155405	963
10000	5	0.2	0.5421090734	348
50000	5	0.2	0.538730695	407
100000	5	0.2	0.5386100386	410
500000	5	0.2	0.5386100386	410
10	5	0.3	0.4876930502	875
50	5	0.3	0.5127292471	753
100	5	0.3	0.5060328185	796
200	5	0.3	0.5285955598	570.5
500	5	0.3	0.5212355212	656
1000	5	0.3	0.504886583	799.5
10000	5	0.3	0.5203909266	666.5
50000	5	0.3	0.5313103282	531.5
100000	5	0.3	0.5369208494	435.5
500000	5	0.3	0.5381274131	423.5
10	5	0.4	0.5470559846	282
50	5	0.4	0.5630429537	150
100	5	0.4	0.5479609073	273
200	5	0.4	0.5303450772	542
500	5	0.4	0.4793677606	907
1000	5	0.4	0.470378861	938
10000	5	0.4	0.4729126448	929.5
50000	5	0.4	0.5391529923	400
100000	5	0.4	0.5390323359	401.5
500000	5	0.4	0.5390323359	401.5
10	5	0.5	0.5141771236	740.5
50	5	0.5	0.5144184363	737
100	5	0.5	0.5409628378	367.5
200	5	0.5	0.5874155405	40
500	5	0.5	0.4740588803	925.5
1000	5	0.5	0.511703668	762
10000	5	0.5	0.5503740347	242
50000	5	0.5	0.5422297297	345.5
100000	5	0.5	0.539394305	396
500000	5	0.5	0.5409628378	367.5
10	5	0.6	0.5270873552	588.5
50	5	0.6	0.5273889961	583.5
100	5	0.6	0.5295608108	556
200	5	0.6	0.5316722973	527.5
500	5	0.6	0.5002413127	821
1000	5	0.6	0.4828667954	895.5
10000	5	0.6	0.5425313707	337
50000	5	0.6	0.5389116795	404.5
100000	5	0.6	0.5386100386	410
500000	5	0.6	0.5412041506	358
10	5	0.7	0.5396356178	392
50	5	0.7	0.5223817568	640.5
100	5	0.7	0.5381877413	421
200	5	0.7	0.5381274131	423.5
500	5	0.7	0.5590009653	181
1000	5	0.7	0.5276303089	581
10000	5	0.7	0.5199686293	671.5
50000	5	0.7	0.5284749035	572
100000	5	0.7	0.5313103282	531.5
500000	5	0.7	0.5333011583	496
10	5	0.8	0.5053088803	798
50	5	0.8	0.5327582046	504
100	5	0.8	0.496742278	839
200	5	0.8	0.4899251931	867
500	5	0.8	0.5503137066	243.5
1000	5	0.8	0.5454271236	298.5
10000	5	0.8	0.5105574324	770
50000	5	0.8	0.5207528958	660.5
100000	5	0.8	0.5208132239	659
500000	5	0.8	0.5271476834	586
10	5	0.9	0.5033783784	809.5
50	5	0.9	0.5261824324	601
100	5	0.9	0.4808156371	901
200	5	0.9	0.4910714286	861
500	5	0.9	0.504222973	803
1000	5	0.9	0.5248552124	613
10000	5	0.9	0.5150820463	730.5
50000	5	0.9	0.5203909266	666.5
100000	5	0.9	0.5189430502	686.5
500000	5	0.9	0.5241916023	618
10	5	1	0.4665178571	948
50	5	1	0.4996380309	825
100	5	1	0.5539937259	220
200	5	1	0.5469956564	284
500	5	1	0.5322755792	514.5
1000	5	1	0.5270873552	588.5
10000	5	1	0.519546332	678.5
50000	5	1	0.5215974903	651.5
100000	5	1	0.5220801158	645
500000	5	1	0.5250965251	611.5
10	11	0.1	0.5018098456	815
50	11	0.1	0.5319739382	521
100	11	0.1	0.4680260618	944
200	11	0.1	0.514659749	734.5
500	11	0.1	0.5126689189	754
1000	11	0.1	0.5382480695	419.5
10000	11	0.1	0.5340250965	485
50000	11	0.1	0.5441602317	313
100000	11	0.1	0.541023166	363.5
500000	11	0.1	0.5409025097	370
10	11	0.2	0.4662162162	950
50	11	0.2	0.5196669884	675.5
100	11	0.2	0.4846766409	888
200	11	0.2	0.4639237452	959
500	11	0.2	0.5409628378	367.5
1000	11	0.2	0.4535472973	985
10000	11	0.2	0.5467543436	286.5
50000	11	0.2	0.535472973	458.5
100000	11	0.2	0.5412041506	358
500000	11	0.2	0.5417471042	351.5
10	11	0.3	0.5563465251	201
50	11	0.3	0.5288368726	565
100	11	0.3	0.5158663127	726
200	11	0.3	0.5089888996	781
500	11	0.3	0.4957166988	846
1000	11	0.3	0.517917471	704.5
10000	11	0.3	0.5319739382	521
50000	11	0.3	0.5361969112	445
100000	11	0.3	0.5351110039	468
500000	11	0.3	0.5363175676	442
10	11	0.4	0.5089888996	781
50	11	0.4	0.518882722	688
100	11	0.4	0.5988175676	24
200	11	0.4	0.5677485521	103
500	11	0.4	0.5140564672	744
1000	11	0.4	0.4740588803	925.5
10000	11	0.4	0.5395752896	393.5
50000	11	0.4	0.5423503861	342.5
100000	11	0.4	0.5337234556	490
500000	11	0.4	0.5347490347	472
10	11	0.5	0.6067205598	13
50	11	0.5	0.5217784749	650
100	11	0.5	0.4863658301	880
200	11	0.5	0.5295004826	558.5
500	11	0.5	0.5000603282	823
1000	11	0.5	0.5219594595	648
10000	11	0.5	0.5251568533	610
50000	11	0.5	0.5215371622	653
100000	11	0.5	0.5237089768	625
500000	11	0.5	0.5269063707	593
10	11	0.6	0.5103161197	772
50	11	0.6	0.5192446911	683
100	11	0.6	0.5047055985	801
200	11	0.6	0.5099541506	775.5
500	11	0.6	0.5492881274	257
1000	11	0.6	0.5244932432	615.5
10000	11	0.6	0.5120053089	759
50000	11	0.6	0.5126085907	755
100000	11	0.6	0.5135135135	747
500000	11	0.6	0.5173745174	708
10	11	0.7	0.5228040541	635.5
50	11	0.7	0.5302244208	545
100	11	0.7	0.5087475869	783
200	11	0.7	0.4954150579	849
500	11	0.7	0.4659145753	951
1000	11	0.7	0.4833494208	892.5
10000	11	0.7	0.5199083012	673
50000	11	0.7	0.5141167954	742.5
100000	11	0.7	0.5164092664	719.5
500000	11	0.7	0.5188223938	689
10	11	0.8	0.4934242278	853
50	11	0.8	0.5061534749	795
100	11	0.8	0.5470559846	282
200	11	0.8	0.4623552124	964
500	11	0.8	0.5423503861	342.5
1000	11	0.8	0.529621139	554
10000	11	0.8	0.514659749	734.5
50000	11	0.8	0.5103764479	771
100000	11	0.8	0.5164695946	718
500000	11	0.8	0.5190637066	685
10	11	0.9	0.5083856178	786.5
50	11	0.9	0.5134531853	748
100	11	0.9	0.5412041506	358
200	11	0.9	0.4571066602	976
500	11	0.9	0.4857022201	882.5
1000	11	0.9	0.5220197876	647
10000	11	0.9	0.5201496139	670
50000	11	0.9	0.5193653475	680.5
100000	11	0.9	0.5150217181	732
500000	11	0.9	0.5220801158	645
10	11	1	0.5215974903	651.5
50	11	1	0.4812379344	900
100	11	1	0.5069377413	791
200	11	1	0.5244932432	615.5
500	11	1	0.5624396718	154
1000	11	1	0.5264840734	596.5
10000	11	1	0.516590251	717
50000	11	1	0.533844112	489
100000	11	1	0.5287162162	567.5
500000	11	1	0.5266650579	594
10	22	0.1	0.5187620656	690
50	22	0.1	0.5078426641	789
100	22	0.1	0.5223817568	640.5
200	22	0.1	0.4908301158	863
500	22	0.1	0.5234676641	629
1000	22	0.1	0.5454271236	298.5
10000	22	0.1	0.5430743243	329.5
50000	22	0.1	0.5436776062	318.5
100000	22	0.1	0.5421694015	347
500000	22	0.1	0.5418677606	350
10	22	0.2	0.4995173745	827
50	22	0.2	0.504886583	799.5
100	22	0.2	0.4922779923	856
200	22	0.2	0.5230453668	633
500	22	0.2	0.5239502896	622
1000	22	0.2	0.5363175676	442
10000	22	0.2	0.5529078185	226
50000	22	0.2	0.5488658301	259
100000	22	0.2	0.5432553089	323.5
500000	22	0.2	0.5437982625	316
10	22	0.3	0.4872104247	877.5
50	22	0.3	0.4771356178	912
100	22	0.3	0.4995777027	826
200	22	0.3	0.5269666988	592
500	22	0.3	0.5235883205	626
1000	22	0.3	0.471344112	936
10000	22	0.3	0.5213561776	654
50000	22	0.3	0.5319739382	521
100000	22	0.3	0.5330598456	500
500000	22	0.3	0.5381274131	423.5
10	22	0.4	0.5733590734	78
50	22	0.4	0.5974903475	26
100	22	0.4	0.5805381274	54.5
200	22	0.4	0.4400337838	998
500	22	0.4	0.5677485521	103
1000	22	0.4	0.545909749	296
10000	22	0.4	0.5241312741	620
50000	22	0.4	0.5245535714	614
100000	22	0.4	0.5224420849	639
500000	22	0.4	0.5273889961	583.5
10	22	0.5	0.4695342664	942
50	22	0.5	0.4959580116	845
100	22	0.5	0.5283542471	575
200	22	0.5	0.5401182432	382.5
500	22	0.5	0.555019305	216
1000	22	0.5	0.5467543436	286.5
10000	22	0.5	0.5238296332	624
50000	22	0.5	0.5235279923	627.5
100000	22	0.5	0.519546332	678.5
500000	22	0.5	0.5180381274	703
10	22	0.6	0.5176158301	707
50	22	0.6	0.4742398649	923
100	22	0.6	0.5238899614	623
200	22	0.6	0.5494087838	255
500	22	0.6	0.528655888	569
1000	22	0.6	0.4833494208	892.5
10000	22	0.6	0.5316722973	527.5
50000	22	0.6	0.5301640927	546
100000	22	0.6	0.5254584942	607
500000	22	0.6	0.5206322394	663
10	22	0.7	0.5465130309	289
50	22	0.7	0.4980694981	831
100	22	0.7	0.5259411197	604
200	22	0.7	0.5666626448	117
500	22	0.7	0.6248190154	3
1000	22	0.7	0.5561655405	202.5
10000	22	0.7	0.5431949807	325.5
50000	22	0.7	0.5281129344	578.5
100000	22	0.7	0.5323359073	513
500000	22	0.7	0.5290178571	562
10	22	0.8	0.5529681467	224.5
50	22	0.8	0.5376447876	430
100	22	0.8	0.5375844595	431.5
200	22	0.8	0.5564068533	200
500	22	0.8	0.5460907336	294.5
1000	22	0.8	0.4657335907	952
10000	22	0.8	0.5367398649	437
50000	22	0.8	0.5347490347	472
100000	22	0.8	0.5356539575	454
500000	22	0.8	0.5389720077	403
10	22	0.9	0.5122466216	757
50	22	0.9	0.4881756757	873
100	22	0.9	0.5169522201	712
200	22	0.9	0.4911317568	860
500	22	0.9	0.4939068533	852
1000	22	0.9	0.5148407336	733
10000	22	0.9	0.5431346525	327.5
50000	22	0.9	0.5451254826	303
100000	22	0.9	0.5405405405	376
500000	22	0.9	0.5406611969	375
10	22	1	0.5307070463	539
50	22	1	0.5723334942	82.5
100	22	1	0.5386100386	410
200	22	1	0.5504946911	241
500	22	1	0.5486848456	263
1000	22	1	0.5524855212	232
10000	22	1	0.5475989382	277
50000	22	1	0.4488416988	989
100000	22	1	0.5480212355	272
500000	22	1	0.4512548263	987
10	55	0.1	0.5295004826	558.5
50	55	0.1	0.4872104247	877.5
100	55	0.1	0.4679054054	945
200	55	0.1	0.4852799228	885
500	55	0.1	0.5407215251	374
1000	55	0.1	0.464828668	955
10000	55	0.1	0.5430139961	331.5
50000	55	0.1	0.5419280888	349
100000	55	0.1	0.5442205598	312
500000	55	0.1	0.5430743243	329.5
10	55	0.2	0.5663610039	119
50	55	0.2	0.4910111004	862
100	55	0.2	0.4955357143	848
200	55	0.2	0.5114623552	764.5
500	55	0.2	0.5141771236	740.5
1000	55	0.2	0.5161076255	723
10000	55	0.2	0.5430139961	331.5
50000	55	0.2	0.5392133205	398.5
100000	55	0.2	0.5427726834	335
500000	55	0.2	0.541023166	363.5
10	55	0.3	0.5571911197	194
50	55	0.3	0.5451858108	302
100	55	0.3	0.5445222008	310
200	55	0.3	0.543617278	320.5
500	55	0.3	0.5363778958	440
1000	55	0.3	0.536136583	446.5
10000	55	0.3	0.526363417	598
50000	55	0.3	0.5354126448	460
100000	55	0.3	0.5333011583	496
500000	55	0.3	0.5340250965	485
10	55	0.4	0.511402027	766.5
50	55	0.4	0.5288972008	564
100	55	0.4	0.5089888996	781
200	55	0.4	0.4978281853	833
500	55	0.4	0.4966216216	842
1000	55	0.4	0.5204512548	665
10000	55	0.4	0.5207528958	660.5
50000	55	0.4	0.5252171815	609
100000	55	0.4	0.5202099421	668.5
500000	55	0.4	0.5193050193	682
10	55	0.5	0.5159266409	725
50	55	0.5	0.5062741313	794
100	55	0.5	0.5193653475	680.5
200	55	0.5	0.5169522201	712
500	55	0.5	0.5186414093	692.5
1000	55	0.5	0.5186414093	692.5
10000	55	0.5	0.5159869691	724
50000	55	0.5	0.5206925676	662
100000	55	0.5	0.5199686293	671.5
500000	55	0.5	0.5189430502	686.5
10	55	0.6	0.5150820463	730.5
50	55	0.6	0.5417471042	351.5
100	55	0.6	0.5755912162	70
200	55	0.6	0.5760738417	67.5
500	55	0.6	0.5954391892	28
1000	55	0.6	0.5715492278	86
10000	55	0.6	0.5333011583	496
50000	55	0.6	0.5318532819	523.5
100000	55	0.6	0.5334821429	493
500000	55	0.6	0.5382480695	419.5
10	55	0.7	0.5492277992	258
50	55	0.7	0.5038610039	807
100	55	0.7	0.4971645753	836
200	55	0.7	0.5014478764	818.5
500	55	0.7	0.5141167954	742.5
1000	55	0.7	0.5295608108	556
10000	55	0.7	0.5380067568	426
50000	55	0.7	0.5436776062	318.5
100000	55	0.7	0.5486245174	264
500000	55	0.7	0.5506756757	240
10	55	0.8	0.5115226834	763
50	55	0.8	0.5177968147	706
100	55	0.8	0.4822031853	898.5
200	55	0.8	0.5369208494	435.5
500	55	0.8	0.5513392857	236
1000	55	0.8	0.5842784749	44
10000	55	0.8	0.56183639	162
50000	55	0.8	0.4434121622	996
100000	55	0.8	0.4464888996	992
500000	55	0.8	0.4476351351	990
10	55	0.9	0.582347973	48
50	55	0.9	0.5888030888	37
100	55	0.9	0.5871742278	41
200	55	0.9	0.5227437259	637
500	55	0.9	0.49933639	828
1000	55	0.9	0.4830477799	894
10000	55	0.9	0.5528474903	227
50000	55	0.9	0.5568894788	196
100000	55	0.9	0.5588803089	182.5
500000	55	0.9	0.5597249035	175
10	55	1	0.4984314672	830
50	55	1	0.5532094595	223
100	55	1	0.4858228764	881
200	55	1	0.5263030888	599
500	55	1	0.523105695	631.5
1000	55	1	0.541023166	363.5
10000	55	1	0.5502533784	245
50000	55	1	0.5600265444	173
100000	55	1	0.5599662162	174
500000	55	1	0.565757722	125
10	110	0.1	0.5212355212	656
50	110	0.1	0.5117639961	760.5
100	110	0.1	0.4904078185	865
200	110	0.1	0.5084459459	785
500	110	0.1	0.4627171815	961
1000	110	0.1	0.4718267375	935
10000	110	0.1	0.5408421815	372
50000	110	0.1	0.5384290541	413.5
100000	110	0.1	0.5428933398	334
500000	110	0.1	0.5435569498	322
10	110	0.2	0.4905888031	864
50	110	0.2	0.512367278	756
100	110	0.2	0.511402027	766.5
200	110	0.2	0.5347490347	472
500	110	0.2	0.527027027	591
1000	110	0.2	0.5431346525	327.5
10000	110	0.2	0.5447635135	307
50000	110	0.2	0.5512186293	237.5
100000	110	0.2	0.5473576255	279
500000	110	0.2	0.5448238417	306
10	110	0.3	0.5173141892	709
50	110	0.3	0.551761583	235
100	110	0.3	0.4807553089	902
200	110	0.3	0.485340251	884
500	110	0.3	0.4677244208	946
1000	110	0.3	0.5218388031	649
10000	110	0.3	0.5395149614	395
50000	110	0.3	0.5365588803	438.5
100000	110	0.3	0.5318532819	523.5
500000	110	0.3	0.5331805019	499
10	110	0.4	0.5261824324	601
50	110	0.4	0.5835545367	46
100	110	0.4	0.6023769305	18
200	110	0.4	0.5802364865	56
500	110	0.4	0.5849420849	43
1000	110	0.4	0.5583976834	184
10000	110	0.4	0.536136583	446.5
50000	110	0.4	0.5229850386	634
100000	110	0.4	0.5196066602	677
500000	110	0.4	0.5184604247	695.5
10	110	0.5	0.6337475869	1
50	110	0.5	0.5241916023	618
100	110	0.5	0.5565878378	199
200	110	0.5	0.5152027027	728.5
500	110	0.5	0.5033180502	811
1000	110	0.5	0.5295608108	556
10000	110	0.5	0.5284145753	573
50000	110	0.5	0.5300434363	548
100000	110	0.5	0.5277509653	580
500000	110	0.5	0.5256998069	606
10	110	0.6	0.5298624517	550
50	110	0.6	0.4828667954	895.5
100	110	0.6	0.5033783784	809.5
200	110	0.6	0.569015444	92.5
500	110	0.6	0.5621983591	159.5
1000	110	0.6	0.5935690154	31
10000	110	0.6	0.5346283784	475
50000	110	0.6	0.5389116795	404.5
100000	110	0.6	0.5398166023	390.5
500000	110	0.6	0.5446428571	308
10	110	0.7	0.4966819498	840.5
50	110	0.7	0.5762548263	66
100	110	0.7	0.5810207529	51
200	110	0.7	0.5644908301	138.5
500	110	0.7	0.5777630309	63
1000	110	0.7	0.5814430502	50
10000	110	0.7	0.5529681467	224.5
50000	110	0.7	0.5522442085	234
100000	110	0.7	0.5501930502	246
500000	110	0.7	0.4461872587	993.5
10	110	0.8	0.491855695	859
50	110	0.8	0.5095921815	777.5
100	110	0.8	0.5409628378	367.5
200	110	0.8	0.5658783784	123.5
500	110	0.8	0.5941722973	29
1000	110	0.8	0.5996621622	22
10000	110	0.8	0.5568291506	197.5
50000	110	0.8	0.5579753861	186
100000	110	0.8	0.5605091699	170.5
500000	110	0.8	0.5625	153
10	110	0.9	0.487632722	876
50	110	0.9	0.4922176641	857
100	110	0.9	0.5287162162	567.5
200	110	0.9	0.5929054054	33
500	110	0.9	0.5831322394	47
1000	110	0.9	0.5717302124	85
10000	110	0.9	0.5556225869	209
50000	110	0.9	0.5648527992	133
100000	110	0.9	0.5685328185	98
500000	110	0.9	0.5659990347	122
10	110	1	0.5287765444	566
50	110	1	0.5497104247	251
100	110	1	0.5623793436	156
200	110	1	0.5693774131	90.5
500	110	1 (with replacement)	0.6097972973	10
1000	110	1	0.6082287645	11
10000	110	1	0.5732987452	79
50000	110	1	0.5701616795	88
100000	110	1	0.569015444	92.5
500000	110	1	0.5639478764	142.5
10	220	0.1	0.476230695	917
50	220	0.1	0.5132722008	751.5
100	220	0.1	0.5324565637	510.5
200	220	0.1	0.5283542471	575
500	220	0.1	0.4599420849	968
1000	220	0.1	0.457347973	975
10000	220	0.1	0.5414454633	355
50000	220	0.1	0.5424710425	339
100000	220	0.1	0.542953668	333
500000	220	0.1	0.5437982625	316
10	220	0.2	0.5291385135	560
50	220	0.2	0.4662765444	949
100	220	0.2	0.5281129344	578.5
200	220	0.2	0.4320101351	999
500	220	0.2	0.4253740347	1000
1000	220	0.2	0.4451013514	995
10000	220	0.2	0.5488055019	260.5
50000	220	0.2	0.5482625483	267.5
100000	220	0.2	0.5463320463	291.5
500000	220	0.2	0.5448841699	305
10	220	0.3	0.5270873552	588.5
50	220	0.3	0.5143581081	738
100	220	0.3	0.5101351351	774
200	220	0.3	0.4796090734	905
500	220	0.3	0.4645873552	957
1000	220	0.3	0.5241916023	618
10000	220	0.3	0.5222611004	642
50000	220	0.3	0.5297417954	551
100000	220	0.3	0.5316119691	529
500000	220	0.3	0.534507722	478
10	220	0.4	0.5290781853	561
50	220	0.4	0.5323962355	512
100	220	0.4	0.5392133205	398.5
200	220	0.4	0.5334218147	494
500	220	0.4	0.5463923745	290
1000	220	0.4	0.5481418919	269.5
10000	220	0.4	0.5388513514	406
50000	220	0.4	0.5235279923	627.5
100000	220	0.4	0.5202099421	668.5
500000	220	0.4	0.5180984556	701.5
10	220	0.5	0.5360762548	448.5
50	220	0.5	0.5132722008	751.5
100	220	0.5	0.5603885135	172
200	220	0.5	0.550796332	239
500	220	0.5	0.5231660232	630
1000	220	0.5	0.4973455598	835
10000	220	0.5	0.5133928571	749
50000	220	0.5	0.53125	533.5
100000	220	0.5	0.530284749	543.5
500000	220	0.5	0.5329391892	501
10	220	0.6	0.5792109073	57
50	220	0.6	0.6026182432	17
100	220	0.6	0.5488055019	260.5
200	220	0.6	0.5931467181	32
500	220	0.6	0.5750482625	73
1000	220	0.6	0.5720318533	84
10000	220	0.6	0.5480815637	271
50000	220	0.6	0.5411438224	360
100000	220	0.6	0.542652027	336
500000	220	0.6	0.5466336873	288
10	220	0.7	0.500965251	820
50	220	0.7	0.4969232625	837.5
100	220	0.7	0.5986969112	25
200	220	0.7	0.580719112	52
500	220	0.7	0.5482625483	267.5
1000	220	0.7	0.5553812741	210.5
10000	220	0.7	0.5524251931	233
50000	220	0.7	0.5579150579	187
100000	220	0.7	0.5611727799	166
500000	220	0.7	0.5594835907	177
10	220	0.8	0.5185810811	694
50	220	0.8	0.5684724903	99
100	220	0.8	0.5383687259	416
200	220	0.8	0.5747466216	74.5
500	220	0.8	0.5778233591	62
1000	220	0.8	0.5676278958	106
10000	220	0.8	0.5752292471	71
50000	220	0.8	0.5653354247	130
100000	220	0.8	0.5605694981	169
500000	220	0.8	0.5656370656	126.5
10	220	0.9	0.4587355212	971
50	220	0.9	0.5423503861	342.5
100	220	0.9	0.5107987452	768.5
200	220	0.9	0.5212355212	656
500	220	0.9	0.5635859073	147
1000	220	0.9	0.4469111969	991
10000	220	0.9	0.554355695	218
50000	220	0.9	0.5622586873	158
100000	220	0.9	0.5672055985	109.5
500000	220	0.9	0.5641891892	141
10	220	1	0.5067567568	793
50	220	1	0.5272683398	585
100	220	1	0.5080236486	788
200	220	1	0.4919160232	858
500	220	1	0.5378257722	428
1000	220	1	0.5628016409	151
10000	220	1	0.564792471	135.5
50000	220	1	0.5672055985	109.5
100000	220	1	0.5658783784	123.5
500000	220	1	0.5651544402	131
10	550	0.1	0.5386100386	410
50	550	0.1	0.4884773166	871
100	550	0.1	0.4792471042	908
200	550	0.1	0.4729126448	929.5
500	550	0.1	0.4786438224	910
1000	550	0.1	0.4503499035	988
10000	550	0.1	0.549469112	253
50000	550	0.1	0.5450048263	304
100000	550	0.1	0.54621139	293
500000	550	0.1	0.5469353282	285
10	550	0.2	0.5676882239	105
50	550	0.2	0.5553812741	210.5
100	550	0.2	0.4724903475	931
200	550	0.2	0.4765926641	916
500	550	0.2	0.5309483591	536.5
1000	550	0.2	0.5401182432	382.5
10000	550	0.2	0.5437982625	316
50000	550	0.2	0.5476592664	275.5
100000	550	0.2	0.5470559846	282
500000	550	0.2	0.5476592664	275.5
10	550	0.3	0.501628861	817
50	550	0.3	0.4840733591	890
100	550	0.3	0.4619932432	965
200	550	0.3	0.5285955598	570.5
500	550	0.3	0.5181587838	700
1000	550	0.3	0.5197273166	674
10000	550	0.3	0.5344473938	480.5
50000	550	0.3	0.5342060811	483
100000	550	0.3	0.5357142857	453
500000	550	0.3	0.5351110039	468
10	550	0.4	0.563465251	148
50	550	0.4	0.5326375483	508
100	550	0.4	0.476894305	914
200	550	0.4	0.4720680502	934
500	550	0.4	0.5327582046	504
1000	550	0.4	0.528957529	563
10000	550	0.4	0.5137548263	746
50000	550	0.4	0.5138754826	745
100000	550	0.4	0.5144787645	736
500000	550	0.4	0.5156853282	727
10	550	0.5	0.6015323359	19
50	550	0.5	0.6114261583	9
100	550	0.5	0.5751689189	72
200	550	0.5	0.5605091699	170.5
500	550	0.5	0.5498310811	248.5
1000	550	0.5	0.5495897683	252
10000	550	0.5	0.5392736486	397
50000	550	0.5	0.5365588803	438.5
100000	550	0.5	0.5378861004	427
500000	550	0.5	0.534507722	478
10	550	0.6	0.4877533784	874
50	550	0.6	0.5196669884	675.5
100	550	0.6	0.5588803089	182.5
200	550	0.6	0.5571307915	195
500	550	0.6	0.5926037645	35
1000	550	0.6	0.5623793436	156
10000	550	0.6	0.5561655405	202.5
50000	550	0.6	0.5533301158	222
100000	550	0.6	0.5573117761	193
500000	550	0.6	0.5557432432	207
10	550	0.7	0.483409749	891
50	550	0.7	0.5264840734	596.5
100	550	0.7	0.4884169884	872
200	550	0.7	0.4870294402	879
500	550	0.7	0.5169522201	712
1000	550	0.7	0.5398769305	389
10000	550	0.7	0.5666023166	118
50000	550	0.7	0.5621983591	159.5
100000	550	0.7	0.5643701737	140
500000	550	0.7	0.56316361	149
10	550	0.8	0.467121139	947
50	550	0.8	0.5308277027	538
100	550	0.8	0.523105695	631.5
200	550	0.8	0.5152027027	728.5
500	550	0.8	0.5526061776	230
1000	550	0.8	0.541023166	363.5
10000	550	0.8	0.5527871622	228.5
50000	550	0.8	0.5617157336	163
100000	550	0.8	0.5654560811	128.5
500000	550	0.8	0.5669642857	113.5
10	550	0.9	0.5574324324	189.5
50	550	0.9	0.5858470077	42
100	550	0.9	0.6230091699	4
200	550	0.9	0.6046090734	14
500	550	0.9	0.5787282819	58
1000	550	0.9	0.5675675676	107
10000	550	0.9	0.5637065637	146
50000	550	0.9	0.5637668919	144.5
100000	550	0.9	0.5626206564	152
500000	550	0.9	0.564792471	135.5
10	550	1	0.5001809846	822
50	550	1	0.4899855212	866
100	550	1	0.4956563707	847
200	550	1	0.5225024131	638
500	550	1	0.5377051158	429
1000	550	1	0.5344473938	480.5
10000	550	1	0.5557432432	207
50000	550	1	0.559242278	178
100000	550	1	0.5590612934	180
500000	550	1	0.5623793436	156
10	1100	0.1	0.484375	889
50	1100	0.1	0.5180984556	701.5
100	1100	0.1	0.4892012548	868
200	1100	0.1	0.5416867761	353
500	1100	0.1	0.5416264479	354
1000	1100	0.1	0.4625361969	962
10000	1100	0.1	0.4565637066	977
50000	1100	0.1	0.4543918919	981
100000	1100	0.1	0.4552968147	978
500000	1100	0.1	0.4551158301	979
10	1100	0.2	0.547840251	274
50	1100	0.2	0.5021718147	814
100	1100	0.2	0.507480695	790
200	1100	0.2	0.5046452703	802
500	1100	0.2	0.4885376448	870
1000	1100	0.2	0.476894305	914
10000	1100	0.2	0.4514358108	986
50000	1100	0.2	0.4577702703	974
100000	1100	0.2	0.543617278	320.5
500000	1100	0.2	0.5454874517	297
10	1100	0.3	0.6009893822	21
50	1100	0.3	0.4928209459	854.5
100	1100	0.3	0.5261824324	601
200	1100	0.3	0.530284749	543.5
500	1100	0.3	0.5353523166	462
1000	1100	0.3	0.5424710425	339
10000	1100	0.3	0.5408421815	372
50000	1100	0.3	0.4586148649	972
100000	1100	0.3	0.5375844595	431.5
500000	1100	0.3	0.5398166023	390.5
10	1100	0.4	0.4979488417	832
50	1100	0.4	0.540359556	379
100	1100	0.4	0.5114623552	764.5
200	1100	0.4	0.5170125483	710
500	1100	0.4	0.4759290541	918
1000	1100	0.4	0.5346283784	475
10000	1100	0.4	0.5162282819	722
50000	1100	0.4	0.5164092664	719.5
100000	1100	0.4	0.5191843629	684
500000	1100	0.4	0.5168918919	714
10	1100	0.5	0.5431949807	325.5
50	1100	0.5	0.5938706564	30
100	1100	0.5	0.6038851351	16
200	1100	0.5	0.5573721042	191.5
500	1100	0.5	0.5494087838	255
1000	1100	0.5	0.5355936293	456
10000	1100	0.5	0.5410834942	361
50000	1100	0.5	0.53125	533.5
100000	1100	0.5	0.5315516409	530
500000	1100	0.5	0.5352316602	464
10	1100	0.6	0.4849179537	886
50	1100	0.6	0.5671452703	111.5
100	1100	0.6	0.5694980695	89
200	1100	0.6	0.5784869691	59
500	1100	0.6	0.5647321429	137
1000	1100	0.6	0.5661196911	120.5
10000	1100	0.6	0.5596042471	176
50000	1100	0.6	0.5573721042	191.5
100000	1100	0.6	0.5527871622	228.5
500000	1100	0.6	0.5550796332	214.5
10	1100	0.7	0.5362572394	444
50	1100	0.7	0.5661196911	120.5
100	1100	0.7	0.6040661197	15
200	1100	0.7	0.5423503861	342.5
500	1100	0.7	0.578125	61
1000	1100	0.7	0.5498914093	247
10000	1100	0.7	0.5574324324	189.5
50000	1100	0.7	0.568351834	100
100000	1100	0.7	0.5673262548	108
500000	1100	0.7	0.5639478764	142.5
10	1100	0.8	0.476894305	914
50	1100	0.8	0.4693532819	943
100	1100	0.8	0.5677485521	103
200	1100	0.8	0.6157697876	7
500	1100	0.8	0.6181829151	6
1000	1100	0.8	0.5822876448	49
10000	1100	0.8	0.5757118726	69
50000	1100	0.8	0.5729971042	80
100000	1100	0.8	0.5693774131	90.5
500000	1100	0.8	0.5688947876	94
10	1100	0.9	0.4721887066	933
50	1100	0.9	0.5275096525	582
100	1100	0.9	0.5320945946	517.5
200	1100	0.9	0.5068170849	792
500	1100	0.9	0.4787644788	909
1000	1100	0.9	0.4741192085	924
10000	1100	0.9	0.5548986486	217
50000	1100	0.9	0.5551399614	213
100000	1100	0.9	0.5550796332	214.5
500000	1100	0.9	0.5609314672	167.5
10	1100	1	0.4952944015	850
50	1100	1	0.4847972973	887
100	1100	1	0.5041626448	804
200	1100	1	0.5883807915	38
500	1100	1	0.5728161197	81
1000	1100	1	0.4537282819	983
10000	1100	1	0.5484435328	266
50000	1100	1	0.5568291506	197.5
100000	1100	1	0.5557432432	207
500000	1100	1	0.555984556	204
10	2200	0.1	0.509109556	779
50	2200	0.1	0.5760738417	67.5
100	2200	0.1	0.5805984556	53
200	2200	0.1	0.5685931467	96.5
500	2200	0.1	0.4656732625	953
1000	2200	0.1	0.4461872587	993.5
10000	2200	0.1	0.545246139	300.5
50000	2200	0.1	0.4536076255	984
100000	2200	0.1	0.545246139	300.5
500000	2200	0.1	0.4542712355	982
10	2200	0.2	0.5618967181	161
50	2200	0.2	0.5498310811	248.5
100	2200	0.2	0.4617519305	967
200	2200	0.2	0.5487451737	262
500	2200	0.2	0.4795487452	906
1000	2200	0.2	0.441722973	997
10000	2200	0.2	0.4545728764	980
50000	2200	0.2	0.5494087838	255
100000	2200	0.2	0.5485641892	265
500000	2200	0.2	0.5472972973	280
10	2200	0.3	0.4997586873	824
50	2200	0.3	0.5383687259	416
100	2200	0.3	0.4966819498	840.5
200	2200	0.3	0.5142977799	739
500	2200	0.3	0.5034990347	808
1000	2200	0.3	0.5205719112	664
10000	2200	0.3	0.4589165058	970
50000	2200	0.3	0.5384290541	413.5
100000	2200	0.3	0.5413248069	356
500000	2200	0.3	0.5401785714	381
10	2200	0.4	0.4857022201	882.5
50	2200	0.4	0.5041023166	805
100	2200	0.4	0.518219112	699
200	2200	0.4	0.532215251	516
500	2200	0.4	0.51628861	721
1000	2200	0.4	0.5102557915	773
10000	2200	0.4	0.5325168919	509
50000	2200	0.4	0.5283542471	575
100000	2200	0.4	0.5250965251	611.5
500000	2200	0.4	0.5211148649	658
10	2200	0.5	0.5083856178	786.5
50	2200	0.5	0.5637668919	144.5
100	2200	0.5	0.6185448842	5
200	2200	0.5	0.5971283784	27
500	2200	0.5	0.5988778958	23
1000	2200	0.5	0.5648527992	133
10000	2200	0.5	0.5440999035	314
50000	2200	0.5	0.544280888	311
100000	2200	0.5	0.5432553089	323.5
500000	2200	0.5	0.5422297297	345.5
10	2200	0.6	0.5339647683	487.5
50	2200	0.6	0.6288006757	2
100	2200	0.6	0.6075651544	12
200	2200	0.6	0.5784266409	60
500	2200	0.6	0.5878378378	39
1000	2200	0.6	0.5805381274	54.5
10000	2200	0.6	0.5580960425	185
50000	2200	0.6	0.5575530888	188
100000	2200	0.6	0.5552606178	212
500000	2200	0.6	0.5541747104	219
10	2200	0.7	0.5320342664	519
50	2200	0.7	0.5424710425	339
100	2200	0.7	0.5656370656	126.5
200	2200	0.7	0.5395752896	393.5
500	2200	0.7	0.566722973	116
1000	2200	0.7	0.6014720077	20
10000	2200	0.7	0.5775820463	64
50000	2200	0.7	0.5685931467	96.5
100000	2200	0.7	0.5682915058	101
500000	2200	0.7	0.5667833012	115
10	2200	0.8	0.458011583	973
50	2200	0.8	0.517917471	704.5
100	2200	0.8	0.5400579151	385
200	2200	0.8	0.465492278	954
500	2200	0.8	0.5360159266	450
1000	2200	0.8	0.5525458494	231
10000	2200	0.8	0.5769787645	65
50000	2200	0.8	0.5740226834	76
100000	2200	0.8	0.5723334942	82.5
500000	2200	0.8	0.5686534749	95
10	2200	0.9	0.4695945946	941
50	2200	0.9	0.4737572394	927
100	2200	0.9	0.5220801158	645
200	2200	0.9	0.5370415058	434
500	2200	0.9	0.5404802124	377
1000	2200	0.9	0.5648527992	133
10000	2200	0.9	0.5738416988	77
50000	2200	0.9	0.5654560811	128.5
100000	2200	0.9	0.5644908301	138.5
500000	2200	0.9	0.5609314672	167.5
10	2200	1	0.5503137066	243.5
50	2200	1	0.5301037645	547
100	2200	1	0.5926640927	34
200	2200	1	0.5669642857	113.5
500	2200	1	0.5481418919	269.5
1000	2200	1	0.5671452703	111.5
10000	2200	1	0.5747466216	74.5
50000	2200	1	0.5612331081	165
100000	2200	1	0.5558638996	205
500000	2200	1	0.5538127413	221
