# Supplementary material for: The parameter sensitivity of random forests
Source: BMC Bioinformatics. 2016 Sep 1;17(1):331. doi: 10.1186/s12859-016-1228-x (PMC5009551; doi:10.1186/s12859-016-1228-x)
Supplement: Additional file 10: — Pairwise t-test results for n tree intra-parameter groups for the combined NSCLC validation data. All p-values were adjusted using a Benjamini-Hochberg procedure. Lower n tree groups were found to differ from higher n tree parameter groups for example, n tree 10 from n tree 10,000 − 500,000. (TXT 1019 bytes) [file 12859_2016_1228_MOESM10_ESM.txt]

10	50	100	200	500	1000	10000	500000	100000
50	0.540975443810718	NA	NA	NA	NA	NA	NA	NA	NA
100	0.158569171215503	0.469015703191202	NA	NA	NA	NA	NA	NA	NA
200	0.189738562438219	0.599345040872223	0.88757554888904	NA	NA	NA	NA	NA	NA
500	0.189738562438219	0.556741554314301	0.91242621027701	0.960546677418449	NA	NA	NA	NA	NA
1000	0.88757554888904	0.682967406834951	0.19058689867971	0.263877619435272	0.242399123674102	NA	NA	NA	NA
10000	0.00558853469027629	0.0360554450777665	0.189738562438219	0.158569171215503	0.161951707732144	0.00828216424807361	NA	NA	NA
50000	0.00828216424807361	0.060898603179021	0.242399123674102	0.189738562438219	0.19058689867971	0.0133491608015838	0.88757554888904	NA	NA
100000	0.00310705947858162	0.0102282009925962	0.0982181539846739	0.061257563495609	0.069682503811256	0.00454805758047924	0.751761961909526	0.607048130819912	NA
500000	0.00558853469027629	0.0360554450777665	0.189738562438219	0.158569171215503	0.163394143338825	0.00828216424807361	0.978179959852804	0.88757554888904	0.748530074472802
