# Supplementary material for: The parameter sensitivity of random forests
Source: BMC Bioinformatics. 2016 Sep 1;17(1):331. doi: 10.1186/s12859-016-1228-x (PMC5009551; doi:10.1186/s12859-016-1228-x)
Supplement: Additional file 11: — Pairwise t-test results for m try intra-parameter groups for the combined NSCLC validation data. All p-values were adjusted using a Benjamini-Hochberg procedure. In general lower m try values were found to differ significantly from higher m try values for example, m try 1 from m try 110 − 2200. (TXT 1009 bytes) [file 12859_2016_1228_MOESM11_ESM.txt]

1	5	11	22	55	110	220	550	1100
5	0.807598366467672	NA	NA	NA	NA	NA	NA	NA	NA
11	0.74767847385096	0.60806760663872	NA	NA	NA	NA	NA	NA	NA
22	0.252704856790278	0.342238120569561	0.14701224058006	NA	NA	NA	NA	NA	NA
55	0.176439133702307	0.256142332366998	0.0930791543480492	0.809921861717305	NA	NA	NA	NA	NA
110	0.000203825210729301	0.000373211960397836	8.13976139603602e-05	0.0110124662348053	0.0183137901139296	NA	NA	NA	NA
220	0.0183137901139296	0.0345162338519999	0.0086494769696554	0.261133088736734	0.348311630655163	0.176439133702307	NA	NA	NA
550	0.00614264473558056	0.0110124662348053	0.00183405828306804	0.12928504554133	0.182584257174868	0.342238120569561	0.694596342378078	NA	NA
1100	0.0433227978378838	0.0776088944706156	0.0183137901139296	0.415003154404771	0.550542276988559	0.0930791543480492	0.74767847385096	0.480246476555252	NA
2200	0.000596417833348369	0.00146182742413226	0.000203825210729301	0.029138985742712	0.0473818393225451	0.732297722942446	0.317479940812137	0.550542276988559	0.182584257174868
