# Supplementary material for: The parameter sensitivity of random forests
Source: BMC Bioinformatics. 2016 Sep 1;17(1):331. doi: 10.1186/s12859-016-1228-x (PMC5009551; doi:10.1186/s12859-016-1228-x)
Supplement: Additional file 12: — Pairwise t-test results for sampsize intra-parameter groups for the combined NSCLC validation data. All p-values were adjusted using a Benjamini-Hochberg procedure. Significant differences were observed between large and small sampsize values, in particular, sampsize 26 from sampsize 102 − 255; sampsize 51 from sampsize 128 − 255; sampsize 77 from sampsize 128 − 255, etc. (TXT 1 kb) [file 12859_2016_1228_MOESM12_ESM.txt]

26	51	77	102	128	153	179	204	230
51	0.350902222033416	NA	NA	NA	NA	NA	NA	NA	NA
77	0.353729959459614	0.981085393438524	NA	NA	NA	NA	NA	NA	NA
102	0.00995630575190961	0.144005768517597	0.142344338289034	NA	NA	NA	NA	NA	NA
128	2.57525024470813e-05	0.00146422546131971	0.00144331236141448	0.14033869063809	NA	NA	NA	NA	NA
153	6.92228173289983e-08	8.44702876302994e-06	8.44702876302994e-06	0.00360631287877094	0.230258917279124	NA	NA	NA	NA
179	7.8012420691197e-07	5.78747750801402e-05	5.78747750801402e-05	0.0163352527903898	0.454135305514564	0.648458413290094	NA	NA	NA
204	4.09034648382445e-05	0.00207093965281405	0.00202762201293669	0.164708637258494	0.916040984972543	0.184961725622384	0.394951927165088	NA	NA
230	0.000334685041146762	0.0108036308898115	0.0105643291718571	0.363931354111539	0.579950945375558	0.0701801854859997	0.183343739127156	0.647681543231172	NA
255	8.44702876302994e-06	0.000615594349674905	0.000611183799755572	0.0796834345799837	0.827291509151752	0.350902222033416	0.61411358202829	0.740959580869181	0.423697066841152
