# Supplementary material for: The parameter sensitivity of random forests
Source: BMC Bioinformatics. 2016 Sep 1;17(1):331. doi: 10.1186/s12859-016-1228-x (PMC5009551; doi:10.1186/s12859-016-1228-x)
Supplement: Additional file 15: — Variable importance ranks according to ntree value. The ranks for the default parameters with unique n tree values as column heads and sequencing quality metrics as row heads. The ranks stabilize at n tree = 10,000. Using this criteria, the variable identified as the most important was “Average reads/starts” in 40 % of samples, whereas, [6] identified “% bases ≥ 8×” as the most important variable using the cforest algorithm. Below n tree 1,000, “% bases ≥ 8×” was ranked as the most important variable in 40 % of samples. Although greater n tree values may lead to more consistent rankings for variable importance, these values may become more biased through sampling with replacement methods [20]. (CSV 667 bytes) [file 12859_2016_1228_MOESM15_ESM.csv]

	10	50	100	200	500	1000	10000	50000	100000	500000
Uncollapsed coverage	9	4	8	8	12	13	11	11	12	13
Collapsed coverage	3	1	2	3	5	8	5	6	5	4
Masked coverage	14	12	12	12	11	1	2	3	3	3
Clusters	7	14	11	9	7	6	6	5	7	7
Unique start points	10	6	5	7	8	7	3	2	2	2
Average reads/start*	5	9	10	5	2	2	1	1	1	1
% bases > 0x	2	2	3	10	13	15	9	9	9	9
% bases ³ 8x*	1	3	1	1	1	9	10	12	13	12
% base ³ 20x	15	10	6	11	9	11	12	10	10	10
% bases ³ 30x	12	7	9	6	4	4	4	7	6	6
% bases > 50x	13	15	15	14	10	10	7	4	4	5
% bases > 0 quality	11	5	4	4	6	3	8	8	8	8
% bases ³ 50 quality	6	8	7	2	3	5	14	14	14	14
% bases ³ 100 quality	4	13	14	15	15	14	15	15	15	15
% bases max quality	8	11	13	13	14	12	13	13	11	11
