# Supplementary material for: The parameter sensitivity of random forests
Source: BMC Bioinformatics. 2016 Sep 1;17(1):331. doi: 10.1186/s12859-016-1228-x (PMC5009551; doi:10.1186/s12859-016-1228-x)
Supplement: Additional file 16: — Random forest usage in papers. A summary table of papers referencing random forest over a seven month period (January 1 to November 4) from BMC Bioinformatics. Information was recorded whether the paper uses a RF algorithm, and if so, whether they parameterized and report the tuned parameters. Eleven of sixteen papers use the RF algorithm and less than half of samples performed model tuning. An even fewer number of papers reported the optimized values [62–87]. (CSV 434 bytes) [file 12859_2016_1228_MOESM16_ESM.csv]

	Paper	Uses random forest	Parameterizes	Reports parameters
January	-	-	-	-
February	[60]	Y	Y	N
	[61]	N	-	-
March	[62]	Y	N	N
	[63]	Y	Y	Y
April	[64]	Y	Y	Y
May	[65]	N	-	-
	[66]	Y	N	N
	[67]	Y	N	N
	[68]	Y	Y	N
	[69]	N	-	-
June	[70]	Y	Y	Y
July	[71]	Y	N	N
	[72]	Y	N	N
	[73]	Y	N	N
	[74]	N	-	-
August	[75]	N	-	-
	[76]	Y	Y	Y
September	[77]	Y	Y	N
	[78]	N	-	-
	[79]	Y	Y	Y
	[80]	N	-	-
	[81]	Y	N	N
	[82]	N	-	-
October	[83]	Y	N	N
November	[84]	N	-	-
