# Supplementary material for: The parameter sensitivity of random forests
Source: BMC Bioinformatics. 2016 Sep 1;17(1):331. doi: 10.1186/s12859-016-1228-x (PMC5009551; doi:10.1186/s12859-016-1228-x)
Supplement: Additional file 17: — Parameter grid for predicting performance. A summary table of parameters that were used to perform model tuning for predicting AUC using a subset of parameters, n tree, m try and sampsize. A total of 162 parameters were used in model tuning and the optimal parameters (n tree = 200, m try = 2, sampsize = 200) were selected to fit the final model. (CSV 124 bytes) [file 12859_2016_1228_MOESM17_ESM.csv]

Parameters	Values
ntree	100, 200, 500, 1e3, 1e4, 5e4
mtry	1, 2, 3
sampsize	72, 144, 217, 288, 360, 432, 456, 505, 576
